# Supplementary material for: Australian Research Related to Sporting and Musculoskeletal Injuries of the Foot and Ankle: A Bibliometric Analysis
Source: J Foot Ankle Res. 2026 Jul 8;19(3):e70184. doi: 10.1002/jfa2.70184 (PMC13345985; doi:10.1002/jfa2.70184)
Supplement: Supplementary file 1 — Supporting Information S1 [file JFA2-19-e70184-s002.xlsx]

## Sheet: Sheet1
Authors	Title	Abstract	Published Year	Published Month	Journal	Volume	Issue	Pages	Accession Number	DOI
Abu-Qamar, M.Z.; Whitehead, L.; Towell-Barnard, A.; Kemp, V.	Foot problems in patients in acute care: A point-prevalence survey	PURPOSE: Determine the prevalence of foot problems in an inpatient population and to describe demographic data, comorbid conditions, and type of footwear worn. DESIGN: Observational point-prevalence cross-sectional design. SUBJECTS AND SETTING: The study setting was a 722-bed licensed hospital in Western Australia. A convenience sampling was used to include adults hospitalized in the study settin…	2020		J. Wound Ostomy Continence Nurs.	47	5	513-520		10.1097/WON.0000000000000674
Adal, S.A.; Mackey, M.; Pourkazemi, F.; Hiller, C.E.	The relationship between pain and associated characteristics of chronic ankle instability: A retrospective study	Background: Up to 74% of people with a history of ankle sprain develop chronic ankle instability (CAI). One commonly reported residual impairment is ankle pain; however, it has not been included in models or inclusion criteria for CAI. We investigated the prevalence of pain in people with CAI and the association between presence of pain and other CAI characteristics. Methods: Retrospective data f…	2020		J. Sport Health Sci.	9	1	96-101		10.1016/j.jshs.2019.07.009
Al Adal, S.; Pourkazemi, F.; Mackey, M.; Hiller, C.E.	The prevalence of pain in people with chronic ankle instability: A systematic review	Objective: To identify the prevalence of pain in people with chronic ankle instability (CAI) and how pain is related to the impairments of CAI. Data Sources: We searched the databases of AMED, CINAHL, EMBASE, MEDLINE, PubMed, Scopus, SPORTDiscus, and Web of Science from inception to March 2017. Study Selection: Eligible studies were peer-reviewed research in which investigators reported the prese…	2019		J. Athl. Train.	54	6	662-670		10.4085/1062-6050-531-17
Al Mahrouqi, M.M.; MacDonald, D.A.; Vicenzino, B.; Smith, M.D.	Quality of life, function and disability in individuals with chronic ankle symptoms: a cross-sectional online survey	Background: Chronic ankle conditions affect approximately 20% of Australian adults. Although there is a plethora of research on chronic hip and knee conditions, there is limited understanding of the impact of ankle problems. Thus, the significance of chronic ankle conditions is not clear. The aim of this study was to compare self-reported function, disability, instability, physical activity and q…	2020		J. Foot Ankle Res.	13	1			10.1186/s13047-020-00432-w
Al Mahrouqi, M.M.; Vicenzino, B.; MacDonald, D.A.; Smith, M.D.	Falls and falls-related injuries in individuals with chronic ankle symptoms: a cross-sectional study	Background: Falls are aÂ major public healthÂ concern globally. While falls are associated with osteoarthritis and persistent pain at the hip and knee, falls have not been investigated in people with chronic ankle symptoms. This study aimed to compare self-reported history of falls between adults with and without chronic ankle symptoms. Secondary aims were to compare concern about falling and bal…	2023		J. Foot Ankle Res.	16	1			10.1186/s13047-023-00649-5
Alexander, J.L.N.; Culvenor, A.G.; Johnston, R.R.T.; Ezzat, A.M.; Barton, C.J.	Strategies to prevent and manage running-related knee injuries: a systematic review of randomised controlled trials	Objective To evaluate the effectiveness of interventions to prevent and manage knee injuries in runners. Design Systematic review and meta-analysis. Data sources MEDLINE, EMBASE, CINAHL, Web of Science and SPORTDiscus up to May 2022. Eligibility criteria for selecting studies Randomised controlled trials (RCTs) with a primary aim of evaluating the effectiveness of intervention(s) to prevent or ma…	2022		Br. J. Sports Med.	56	22	1307-1319		10.1136/bjsports-2022-105553
Alonso, A.; Khoury, L.; Adams, R.	Clinical tests for ankle syndesmosis injury: Reliability and prediction of return to function	Despite the severity of ankle syndesmosis injuries, it has been argued that they are relatively poorly detected. This study investigated the interrater reliability of four orthopaedic tests for ankle syndesmosis injury and assessed their ability to predict the extended recovery times that have been reported as a consequence of this injury. Nine physiotherapists, working in random pairings, examin…	1998		J. Orthop. Sports Phys. Ther.	27	4	276-284		10.2519/jospt.1998.27.4.276
Anderson, L.M.; Bonanno, D.R.; Hart, H.F.; Barton, C.J.	What are the Benefits and Risks Associated with Changing Foot Strike Pattern During Running? A Systematic Review and Meta-analysis of Injury, Running Economy, and Biomechanics	Background: Running participation continues to increase. The ideal strike pattern during running is a controversial topic. Many coaches and therapists promote non-rearfoot strike (NRFS) running with a belief that it can treat and prevent injury, and improve running economy. Objective: The aims of this review were to synthesise the evidence comparing NRFS with rearfoot strike (RFS) running pattern…	2020		Sports Med.	50	5	885-917		10.1007/s40279-019-01238-y
Arnold, J.B.; Causby, R.; Jones, S.	The impact of increasing body mass on peak and mean plantar pressure in asymptomatic adult subjects during walking	Introduction: The implication of high peak plantar pressure on foot pathology in individuals both with and without diabetes has been recognized. The aim of this study was to investigate and clarify the relationship between increasing body mass and peak and mean plantar pressure in an asymptomatic adult population during walking. Methods: Thirty adults without any relevant medical history, structu…	2010		Diabetic Foot Ankle	1				10.3402/dfa.v1i0.5518
Ashton, L.A.; Grujic, L.	Foot and ankle injuries occurring in inflatable rescue boats (IRB) during surf lifesaving activities	Inflatable Rescue Boats (IRBs) are utilised by the Surf Life Saving Association (SLSA) in Australia to perform rescue operations and in regional competitions between surf clubs. These activities have resulted in a number of serious foot and ankle injuries which reflect the high impact of this activity in heavy and unpredictable surf. We have retrospectively reviewed 12 significant injuries relati…	2001		J. Orthop. Surg.	9	1	39-43		10.1177/230949900100900108
Attenborough, A.S.; Hiller, C.E.; Smith, R.M.; Stuelcken, M.; Greene, A.; Sinclair, P.J.	Chronic Ankle Instability in Sporting Populations	Background: Chronic ankle instability (CAI) is a term used to identify certain insufficiencies of the ankle joint complex following an acute ankle injury. Acute ankle injuries are often associated with sporting mishaps; however, this review was the first to identify the aspects of CAI (perceived instability, mechanical instability and recurrent sprain), and persisting symptoms following an ankle …	2014		Sports Med.	44	11	1545-1556		10.1007/s40279-014-0218-2
Attenborough, A.S.; Sinclair, P.J.; Sharp, T.; Greene, A.; Stuelcken, M.; Smith, R.M.; Hiller, C.E.	The identification of risk factors for ankle sprains sustained during netball participation	Objectives Ankle sprains account for a large percentage of injuries sustained in netball. The identification of risk factors for ankle sprain is the preliminary action required to inform future prevention strategies. Design Prospective study. Participants Ninety-four netball players from club and inter-district teams. Methods Preseason data were collected for; vertical jump height, perceived ankl…	2017		Phys. Ther. Sport	23		31-36		10.1016/j.ptsp.2016.06.009
Baillie, P.; Cook, J.; Ferrar, K.; Smith, P.; Lam, J.; Mayes, S.	Magnetic resonance imaging findings associated with posterior ankle impingement syndrome are prevalent in elite ballet dancers and athletes	Objective: To report the prevalence of MRI features commonly associated with posterior ankle impingement syndrome in elite ballet dancers and athletes and to compare findings between groups. Materials and methods: Thirty-eight professional ballet dancers (47.4% women) were age- and sex-matched to 38 elite soccer or cricket fast bowler athletes. All participants were training, playing, and perform…	2021		Skelet. Radiol.	50	12	2423-2431		10.1007/s00256-021-03811-x
Baillie, P.; Ferrar, K.; Cook, J.; Smith, P.; Lam, J.; Mayes, S.	Posterior Ankle Impingement Syndrome Clinical Features Are Not Associated with Imaging Findings in Elite Ballet Dancers and Athletes	Objective:To assess the association between clinical features and magnetic resonance imaging (MRI) findings in posterior ankle impingement syndrome (PAIS) and to compare the prevalence of imaging findings between participants with and without a clinical diagnosis of PAIS.Design:Case-control study.Setting:Elite ballet and sport.Participants:Eighty-two male (54%) and female participants comprising …	2022		Clin. J. Sport Med.	32	6	600-607		10.1097/JSM.0000000000001021
Barnes, A.; Sullivan, J.; Pappas, E.; Adams, R.; Burns, J.	Clinical and Functional Characteristics of People With Chronic and Recent-Onset Plantar Heel Pain	Background Plantar heel pain is a common condition that reduces health-related quality of life. Recovery usually occurs within 12 months; however, up to 20% of people remain symptomatic beyond this time frame. The level of pain and function in this chronic heel pain group is not well described. Objective To identify clinical and functional characteristics associated with chronic plantar heel pain…	2017		PM R	9	11	1128-1134		10.1016/j.pmrj.2017.04.009
Barton, C.J.; Menz, H.B.; Crossley, K.M.	Clinical predictors of foot orthoses efficacy in individuals with patellofemoral pain.	There is emerging evidence that foot orthoses are effective in the management of patellofemoral pain syndrome (PFPS). However, the identification of those most likely to benefit from foot orthoses has not been adequately explored. The aim of this study was to develop a preliminary clinical prediction rule to help identify individuals with PFPS who are most likely to benefit from foot orthoses. A …	2011		Med Sci Sports Exerc	43	9	1603-1610		10.1249/mss.0b013e318211c45d
Barton, C.J.; Menz, H.B.; Crossley, K.M.	Effects of prefabricated foot orthoses on pain and function in individuals with patellofemoral pain syndrome: A cohort study	Objectives: This study evaluated the effects of unmodified prefabricated foot orthoses over a 12-week period on functional performance; and subjective pain and function in individuals with patellofemoral pain syndrome (PFPS). Design: Prospective cohort study over 12 weeks. Each participant was prescribed prefabricated foot orthoses at baseline. Participants: Sixty individuals with PFPS (18-35 yea…	2011		Phys. Ther. Sport	12	2	70-75		10.1016/j.ptsp.2010.09.002
Barwick, A.L.; van Netten, J.J.; Reed, L.F.; Lazzarini, P.A.	Independent factors associated with wearing different types of outdoor footwear in a representative inpatient population: A cross-sectional study	Background: Footwear can have both a positive and negative impact on lower limb health and mobility across the lifespan, influencing the risk of foot pain, ulceration, and falls in those at risk. Choice of footwear can be influenced by disease as well as sociocultural factors, yet few studies have investigated the types of footwear people wear and the profiles of those who wear them. The aim of t…	2018		J. Foot Ankle Res.	11	1			10.1186/s13047-018-0260-7
Beckenkamp, P.R.; Lin, C.-W.C.; Chagpar, S.; Herbert, R.D.; Van Der Ploeg, H.P.; Moseley, A.M.	Prognosis of physical function following ankle fracture: A systematic review with meta-analysis	â€¢STUDY DESIGN: Systematic review and meta-analysis of longitudinal studies. â€¢OBJECTIVES: To quantify the prognosis of physical function following ankle fracture. â€¢BACKGROUND: Information about the course of recovery of physical function after ankle fracture is essential for patient care and health care policy. The existing data have not previously been included in a meta-analysis. â€¢METHOD…	2014		Journal of Orthopaedic and Sports Physical Therapy	44	11	841-851		10.2519/jospt.2014.5199
Beckenkamp, P.R.; Lin, C.-W.C.; Macaskill, P.; Michaleff, Z.A.; Maher, C.G.; Moseley, A.M.	Diagnostic accuracy of the Ottawa Ankle and Midfoot Rules: A systematic review with meta-analysis	Objective To review the diagnostic accuracy of the Ottawa Ankle and Midfoot Rules and explore if clinical features and/or methodological quality of the study influence diagnostic accuracy estimates. Design Systematic review with meta-analysis. Data sources MEDLINE, EMBASE, CINAHL, SPORTDiscus and Cochrane Library. Eligibility criteria for selecting studies Primary diagnostic studies reporting the…	2017		Br. J. Sports Med.	51	6	504-510		10.1136/bjsports-2016-096858
Bennell, K.L.; Goldie, P.A.	The differential effects of external ankle support on postural control	Ankle supports are commonly used in an attempt to decrease the risk of ankle injury during sport. However, their use may also impair postural control, which is an integral component of sports participation. The aim of this study was to investigate the effects of three different ankle supports (tape, brace, and elastic bandage) on postural control in 24 normal subjects with a mean age of 24.8 year…	1994		J. ORTHOP. SPORTS PHYS. THER.	20	6	287-295		10.2519/jospt.1994.20.6.287
Bennell, K.L.; Malcolm, S.A.; Thomas, S.A.; Wark, J.D.; Brukner, P.D.	The incidence and distribution of stress fractures in competitive track and field athletes: A twelve-month prospective study	The incidence and distribution of stress fractures were evaluated prospectively over 12 months in 53 female and 58 male competitive track and field athletes (age range, 17 to 26 years). Twenty athletes sustained 26 stress fractures for an overall incidence rate of 21.1%. The incidence was 0.70 for the number of stress fractures per 1000 hours of training. No differences were observed between male…	1996		Am. J. Sports Med.	24	2	211-217		10.1177/036354659602400217
Bennett, P.J.; Miskewitch, V.; Duplock, L.R.	Quantitative analysis of the effects of custom-molded orthoses	This study was designed to evaluate the effects of custom-molded orthoses on temporal and pressure parameters of the foot to provide an insight into how orthoses influence biomechanical function.	1996		J. Am. Podiatr. Med. Assoc.	86	7	307-310		10.7547/87507315-86-7-307
Bennett, P.J.; Patterson, C.; Wearing, S.; Baglioni, T.	Development and validation of a questionnaire designed to measure foot-health status	The aim of this study was to apply the principles of content, criterion, and construct validation to a new questionnaire specifically designed to measure foot-health status. One hundred eleven subjects completed two different questionnaires designed to measure foot health (the new Foot Health Status Questionnaire and the previously validated Foot Function Index) and underwent a clinical examinati…	1998		J. Am. Podiatr. Med. Assoc.	88	9	419-428		10.7547/87507315-88-9-419
Bishop, C.; Thewlis, D.; Hillier, S.	Custom foot orthoses improve first-step pain in individuals with unilateral plantar fasciopathy: A pragmatic randomised controlled trial	Background: Foot orthoses are routinely used to treat plantar fasciopathy in clinical practice. However, minimal evidence exists as to the effect of both truly custom designed foot orthoses, as well as that of the shoe the foot orthoses are placed into. This study investigated the effect of wearing custom foot orthoses and new athletic footwear on first-step pain, average 24-h pain and plantar fa…	2018		BMC Musculoskelet. Disord.	19	1			10.1186/s12891-018-2131-6
Bladin, C.; Giddings, P.; Robinson, M.	Australian snowboard injury data base study: A four-year prospective study	Information on the rate and spectrum of snowboarding injuries is limited. This 4-year prospective study at 3 major Australian ski resorts assesses incidence and patterns of snowboarding injuries, particularly in rela tion to skill level and footwear. Ski injury data were collected for the same period. In a predominantly male study population (men:women, 3:1), 276 snowboarding injuries were report…	1993		Am. J. Sports Med.	21	5	701-704		10.1177/036354659302100511
Blyton, S.J.; Snodgrass, S.J.; Pizzari, T.; Birse, S.M.; Likens, A.D.; Edwards, S.	The impact of previous musculoskeletal injury on running gait variability: A systematic review	Background: Growing evidence suggests that identifying movement variability alterations in pathological vs. healthy gait may further understanding of injury mechanisms related to gait biomechanics; however, in the context of running and musculoskeletal injuries the role of movement variability remains unclear. Research question: What is the impact of a previous musculoskeletal injury on running g…	2023		Gait Posture	101		124-133		10.1016/j.gaitpost.2023.01.018
Bonacci, J.; Hall, M.; Saunders, N.; Vicenzino, B.	Gait retraining versus foot orthoses for patellofemoral pain: a pilot randomised clinical trial	Objectives: To determine the feasibility of a clinical trial that compares a 6-week, physiotherapist-guided gait retraining program with a foot orthoses intervention in runners with patellofemoral pain. Design: Pilot randomised controlled trial. Methods: Runners aged 18â€“40 years with clinically diagnosed patellofemoral pain were randomly allocated to either a 6-week gait retraining intervention…	2018		J. Sci. Med. Sport	21	5	457-461		10.1016/j.jsams.2017.09.187
Bonanno, D.R.; Landorf, K.B.; Munteanu, S.E.; Murley, G.S.; Menz, H.B.	Effectiveness of foot orthoses and shock-absorbing insoles for the prevention of injury: A systematic review and meta-analysis	Objective To investigate the evidence relating to the effectiveness of foot orthoses and shock-absorbing insoles for the prevention of musculoskeletal injury. Design Systematic review and meta-analysis. Eligibility criteria for selecting studies Clinical trials evaluating the effectiveness of foot orthoses and shock-absorbing insoles for the prevention of injury. Data sources Cochrane Library, CI…	2017		Br. J. Sports Med.	51	2	86-96		10.1136/bjsports-2016-096671
Bonanno, D.R.; Murley, G.S.; Munteanu, S.E.; Landorf, K.B.; Menz, H.B.	Effectiveness of foot orthoses for the prevention of lower limb overuse injuries in naval recruits: a randomised controlled trial	OBJECTIVES: To evaluate the effectiveness of prefabricated foot orthoses for the prevention of lower limb overuse injuries in naval recruits.; METHODS: This study was a participant-blinded and assessor-blinded, parallel-group randomised controlled trial. Three-hundred and six participants aged 17-50 years who undertook 11 weeks of initial defence training at the Royal Australian Navy Recruit Scho…	2018		Br J Sports Med	52	5	298-302		10.1136/bjsports-2017-098273
Bourke, J.; Munteanu, S.; Merza, E.; Garofolini, A.; Taylor, S.; Malliaras, P.	Efficacy of heel lifts for lower limb musculoskeletal conditions: A systematic review	Introduction: The objective of this systematic review is to determine the benefits and harms of heel lifts to any comparator for lower limb musculoskeletal conditions. Methods: Ovid MEDLINE, Ovid AMED, Ovid EMCARE, CINAHL Plus and SPORTDiscus were searched from inception to the end of May 2024. Randomised, quasi-randomised or non-randomised trials comparing heel lifts to any other intervention or…	2024		J. Foot Ankle Res.
Bovalino, S.P.; Cunningham, N.J.; Zordan, R.D.; Harkin, S.M.; Thies, H.H.G.; Graham, C.J.; Kingsley, M.I.C.	Change in foot strike patterns and performance in recreational runners during a road race: A cross-sectional study	Objectives: To characterise foot strike and observe change in foot strike patterns with increasing distance during a 15 km recreational running road race. To assess the impact of foot strike on running performance. Design: Observational cross-sectional study. Methods: Foot strike patterns were determined at the 3 km and 13 km checkpoints for 459 participants during the 2017 Melbourne City to Sea …	2020		J. Sci. Med. Sport	23	6	621-624		10.1016/j.jsams.2019.12.018
Bovalino, S.P.; Kingsley, M.I.C.	Foot Strike Patterns During Overground Distance Running: A Systematic Review and Meta-Analysis	Background: Investigations of foot strike patterns during overground distance running have foci on prevalence, performance and change in foot strike pattern with increased distance. To date, synthesised analyses of these findings are scarce. Objective: The key objectives of this review were to quantify the prevalence of foot strike patterns, assess the impact of increased running distance on foot…	2021		Sports Med. - Open	7	1			10.1186/s40798-021-00369-9
Bowden, J.L.; Lamberts, R.; Hunter, D.J.; Melo, L.R.; Mills, K.	Community-based online survey on seeking care and information for lower limb pain and injury in Australia: An observational study	Objectives Musculoskeletal pain is a leading cause of disability globally. In geographically and socioeconomically diverse countries, such as Australia, care seeking when someone experiences musculoskeletal pain is varied and potentially influenced by their individual characteristics, access to practitioners or perceived trustworthiness of information. This study explored how consumers currently …	2020		BMJ Open	10	7			10.1136/bmjopen-2019-035030
Braham, R.; Finch, C.F.; Mclntosh, A.; McCrory, P.	Community level australian football: A profile of injuries	Identification of injuries and their risk factors is required in order to develop risk controls within the context of sports injury prevention. The Australian Football Injury Prevention Project (AFIPP) was a randomised controlled trial (RCT) examining the effects of protective equipment on injury rates in Australian Rules Football. The aim of this paper is to describe the general injury profile o…	2004		J. Sci. Med. Sport	7	1	96-105		10.1016/S1440-2440(04)80048-3
Braybrook, P.J.; Tohira, H.; Birnie, T.; Brink, D.; Finn, J.; Buzzacott, P.	Types and anatomical locations of injuries among mountain bikers and hikers: A systematic review	Background Mountain biking and hiking continue to grow in popularity. With new participants to these sports, it is likely the number of injuries will increase. To assist medical personnel in the management of these patients we attempted to quantify the types and locations of injuries sustained by mountain bikers and hikers. Objective The objective of this systematic review is to identify the type…	2023		PLoS ONE	18	2024-08-08			10.1371/journal.pone.0285614
Bryant, J.A.	A comparison of radiographic foot measurements taken in two different positions	The purpose of this study was to ascertain if positioning of the feet for radiographic assessment produces significant variations in measured angles, and if measurements taken from radiographs taken on two separate occasions are reproducible. Weightbearing x-rays were taken of both feet of ten male healthy subjects in two standardized positions 1) the angle and base of gait and 2) the feet togeth…	2001		J. Am. Podiatr. Med. Assoc.	91	5	234-239		10.7547/87507315-91-5-234
Buchbinder, R.; Ptasznik, R.; Gordon, J.; Buchanan, J.; Prabaharan, V.; Forbes, A.	Ultrasound-guided extracorporeal shock wave therapy for plantar fasciitis: A randomized controlled trial	Context: Extracorporeal shock wave therapy (ESWT) is increasingly used for plantar fasciitis, but limited evidence supports its use. Objective: To determine whether ultrasound-guided ESWT reduces pain and improves function in patients with plantar fasciitis. Design: Double-blind, randomized, placebo-controlled trial conducted between April 1999 and June 2001. Setting: Participants were recruited …	2002		J. Am. Med. Assoc.	288	11	1364-1372		10.1001/jama.288.11.1364
Buldt, A.K.; Allan, J.J.; Landorf, K.B.; Menz, H.B.	The relationship between foot posture and plantar pressure during walking in adults: A systematic review	Background: Foot posture is a risk factor for some lower limb injuries, however the underlying mechanism is not well understood. Plantar pressure analysis is one technique to investigate the interaction between foot posture and biomechanical function of the lower limb. Research question: The aim of this review was to investigate the relationship between foot posture and plantar pressure during wa…	2018		Gait Posture	62		56-67		10.1016/j.gaitpost.2018.02.026
Buldt, A.K.; Forghany, S.; Landorf, K.B.; Levinger, P.; Murley, G.S.; Menz, H.B.	Foot posture is associated with plantar pressure during gait: A comparison of normal, planus and cavus feet	Background: Variations in foot posture, such as pes planus (low medial longitudinal arch) or pes cavus (high medial longitudinal arch) are associated with some lower limb injuries. However, the mechanism that links foot posture to injury is not clear. Research question The aim of this study was to compare plantar pressure between healthy individuals with normal, planus or cavus feet. Methods: Nin…	2018		Gait Posture	62		235-240		10.1016/j.gaitpost.2018.03.005
Buldt, A.K.; Levinger, P.; Murley, G.S.; Menz, H.B.; Nester, C.J.; Landorf, K.B.	Foot posture and function have only minor effects on knee function during barefoot walking in healthy individuals	Background Foot posture has been postulated as a risk factor for overuse injuries of the knee, however the link between foot posture and knee joint function is unclear. The aims of this study were to: (i) compare knee adduction moment and knee joint rotations between normal, planus and cavus foot posture groups, and (ii) to determine the relationship between rearfoot and midfoot joint rotations a…	2015		Clin. Biomech.	30	5	431-437		10.1016/j.clinbiomech.2015.03.014
Buldt, A.K.; Murley, G.S.; Butterworth, P.; Levinger, P.; Menz, H.B.; Landorf, K.B.	The relationship between foot posture and lower limb kinematics during walking: A systematic review	Variations in foot posture, such as pes planus (low-arched foot) or pes cavus (high-arched foot), are thought to be an intrinsic risk factor for injury due to altered motion of the lower extremity. Hence, the aim of this systematic review was to investigate the relationship between foot posture and lower limb kinematics during walking. A systematic database search of MEDLINE, CINAHL, SPORTDiscus,…	2013		Gait Posture	38	3	363-372		10.1016/j.gaitpost.2013.01.010
Bullen, M.; Lang, C.; Tran, P.	Incidence of complex regional pain syndrome I following foot and ankle fractures using the Budapest criteria	Objective Fractures are a well-recognized inciting event in the development of complex regional pain syndrome. This study aimed to prospectively determine the incidence of complex regional pain syndrome following foot and ankle fractures. Methods A prospective study was conducted of patients presenting to two metropolitan hospitals with plain radiograph diagnosis of fractures to the foot or ankle…	2016		Pain Med.	17	12	2353-2359		10.1093/pm/pnw055
Burns, J.; Keenan, A.-M.; Redmond, A.	Foot type and overuse injury in triathletes	Abnormal foot morphology has been suggested to contribute to overuse injuries in athletes. This study investigated the relationship between foot type and injury incidence in a large sample of competitive triathletes not wearing foot orthoses during a 6-month retrospective analysis and a 10-week prospective cohort study. Foot alignment was measured using the Foot Posture Index and the Valgus Index…	2005		J. Am. Podiatr. Med. Assoc.	95	3	235-241		10.7547/0950235
Burns, J.; Landorf, K.B.; Ryan, M.M.; Crosbie, J.; Ouvrier, R.A.	Interventions for the prevention and treatment of pes cavus	Background: People with pes cavus frequently suffer foot pain, which can lead to significant disability. Despite anecdotal reports, rigorous scientific investigation of this condition and how best to manage it is lacking. Objectives: To assess the effects of interventions for the prevention and treatment of pes cavus. Search strategy: We searched the Cochrane Neuromuscular Disease Group Trials Re…	2007		Cochrane Database Syst. Rev.		4			10.1002/14651858.CD006154.pub2
Burns, J.; Redmond, A.; Ouvrier, R.; Crosbie, J.	Quantification of muscle strength and imbalance in neurogenic pes cavus, compared to health controls, using hand-held dynamometry	Background: Pes cavus foot deformity in neuromuscular disease is thought to be related to an imbalance of musculature around the foot and ankle. The most common cause of neurogenic pes cavus is Charcot-Marie-Tooth (CMT) disease. The aim of this investigation was to objectively quantify muscle strength and imbalance using hand-held dynamometry in patients diagnosed with CMT and pes cavus, compared…	2005		Foot Ankle Int.	26	7	540-544		10.1177/107110070502600708
Butterworth, P.A.; Landorf, K.B.; Gilleard, W.; Urquhart, D.M.; Menz, H.B.	The association between body composition and foot structure and function: A systematic review	The aim of this systematic review was to investigate the relationship between body composition and foot structure and function. Six electronic databases (Ovid MEDLINE, Ovid EMBASE, Ovid AMED, CINAHL, Scopus and The Cochrane Library) and reference lists from relevant papers were searched on 2 September 2013. Sixteen papers that reported on the association between body composition and foot structur…	2014		Obes. Rev.	15	4	348-357		10.1111/obr.12130
Butterworth, P.A.; Landorf, K.B.; Smith, S.E.; Menz, H.B.	The association between body mass index and musculoskeletal foot disorders: A systematic review	The primary aim of this systematic review was to investigate the relationship between body mass index (BMI) and foot disorders. The secondary aim was to investigate whether weight loss is effective for reducing foot pain. Five electronic databases (Ovid MEDLINE, Ovid EMBASE, Ovid AMED, CINAHL and The Cochrane Library) and reference lists from relevant papers were searched in April 2011. Twenty-fi…	2012		Obes. Rev.	13	7	630-642		10.1111/j.1467-789X.2012.00996.x
Butterworth, P.A.; Menz, H.B.; Urquhart, D.M.; Cicuttini, F.M.; Landorf, K.B.; Pasco, J.A.; Brennan, S.L.; Wluka, A.E.	Fat mass is associated with foot pain in men: The Geelong Osteoporosis Study	Objective. Foot pain is a common complaint in adults. Evidence suggests that body composition is involved in the development of foot pain. However, whether this is the case in men remains unclear because previous studies mainly examined women. The aim of this cross-sectional study was to determine the relationship between body composition and foot pain in men while accounting for important risk f…	2016		J. Rheumatol.	43	1	138-143		10.3899/jrheum.141331
Butterworth, P.A.; Urquhart, D.M.; Landorf, K.B.; Wluka, A.E.; Cicuttini, F.M.; Menz, H.B.	Foot posture, range of motion and plantar pressure characteristics in obese and non-obese individuals	Obesity is a world-wide health problem and is strongly associated with musculoskeletal disorders of the lower limb. The aim of this study was to evaluate plantar loading patterns in obese and non-obese individuals, while accounting for the contribution of foot structure, range of motion and walking speed. Sixty-eight participants (mean. Â±. SD age, 52.6. Â±. 8.0 years), including 47 females (69%)…	2015		Gait Posture	41	2	465-469		10.1016/j.gaitpost.2014.11.010
Cain, L.E.; Nicholson, L.L.; Adams, R.D.; Burns, J.	Foot morphology and foot/ankle injury in indoor football	While the pronated foot is implicated as a risk factor for sports injury in some studies, others suggest that a supinated foot posture increases the risk of overuse lower limb injuries. Athletes in a given sports discipline may tend to have a similar foot morphology, which varies from that observed elsewhere. Further, the foot morphology that is beneficial for performance in a sport may be detrim…	2007		J. Sci. Med. Sport	10	5	311-319		10.1016/j.jsams.2006.07.012
Chan, B.H.T.; Snowdon, D.A.; Williams, C.M.	The association between person and fracture characteristics with patient reported outcome after ankle fractures in adults: A systematic review	Background: The incidence of ankle fractures is increasing and the clinical outcome is highly variable. Question: What person and fracture characteristics are associated with patient reported outcomes after surgically or conservatively managed ankle fractures in adults? Data sources: Medline, EMBASE, and Allied and Complimentary Health Medical Database (AMED) databases were searched from the earl…	2022		Injury	53	6	2340-2365		10.1016/j.injury.2022.02.016
Charles, J.A.; Diot, R.; Houari, C.; Chuter, V.; Pillu, M.; Mcdonough, D.	Development and Intertester Reliability of a Novel Device to Measure Nonweightbearing Ankle Joint Dorsiflexion Range of Motion	BACKGROUND: Ankle joint dorsiflexion range of motion is essential to normal gait. Ankle equinus has been implicated in a number of foot and ankle pathologies included Achilles tendonitis, plantar fasciitis, ankle injury, forefoot pain, and foot ulceration. Reliable measurement of ankle joint dorsiflexion range of motion, both clinically and in a research setting, is important. METHODS: The primar…	2023		J Am Podiatr Med Assoc	113	1			10.7547/20-234
Chuter, V.H.; Searle, A.; Spink, M.J.	Flip-flop footwear with a moulded foot-bed for the treatment of foot pain: a randomised controlled trial	Background: Foot pain is a common problem affecting up to 1 in 5 adults and is known to adversely affect activities of daily living and health related quality of life. Orthopaedic footwear interventions are used as a conservative treatment for foot pain, although adherence is known to be low, in part due to the perception of poor comfort and unattractiveness of the footwear. The objective of this…	2016		BMC Musculoskelet. Disord.	17	1	2024-08-01		10.1186/s12891-016-1327-x
Chuter, V.H.; Spink, M.J.; David, M.; Lanting, S.; Searle, A.	Clinical foot measurements as a proxy for plantar pressure testing in people with diabetes	Background: High plantar pressures are associated with increased foot ulcer risk in people with diabetes. Identification of high plantar pressures in people with diabetes is clinically challenging due to time and cost constraints of plantar pressure testing. Factors affecting foot biomechanics, including reduced joint range of motion and foot deformity, are implicated in the development of high p…	2021		J. Foot Ankle Res.	14	1			10.1186/s13047-021-00494-4
Clemson, L.; Fiatarone Singh, M.A.; Bundy, A.; Cumming, R.G.; Manollaras, K.; O'Loughlin, P.; Black, D.	Integration of balance and strength training into daily life activity to reduce rate of falls in older people (the LiFE study): Randomised parallel trial	Objectives: To determine whether a lifestyle integrated approach to balance and strength training is effective in reducing the rate of falls in older, high risk people living at home. Design: Three arm, randomised parallel trial; assessments at baseline and after six and 12 months. Randomisation done by computer generated random blocks, stratified by sex and fall history and concealed by an indep…	2012		BMJ (Online)	345	7870			10.1136/bmj.e4547
Collings, T.J.; Bourne, M.N.; Barrett, R.S.; du Moulin, W.; Hickey, J.T.; Diamond, L.E.	Risk Factors for Lower Limb Injury in Female Team Field and Court Sports: A Systematic Review, Meta-analysis, and Best Evidence Synthesis	Background: Identifying risk factors for lower limb injury is an important step in developing injury risk reduction training and testing for player monitoring. Female athletes are distinct from male athletes, warranting separate investigation into risk factors. Objective: To systematically review the literature and synthesise the evidence for intrinsic risk factors for lower limb injury in female…	2021		Sports Med.	51	4	759-776		10.1007/s40279-020-01410-9
Collins, N.; Bisset, L.; McPoil, T.; Vicenzino, B.	Foot orthoses in lower limb overuse conditions: A systematic review and meta-analysis	There is evidence from the meta-analysis to support the use of foot orthoses in the prevention of the first incidence of lower-limb overuse conditions. The inclusion of orthoses in a treatment program for individuals who already have an overuse condition is difficult to support or refute because of the generally poor research base, which has been highlighted by this systematic review. There is ev…	2007		Foot Ankle Int.	28	3	396-410		10.3113/FAI.2007.0396
Collins, N.; Crossley, K.; Beller, E.; Darnell, R.; McPoil, T.; Vicenzino, B.	Foot orthoses and physiotherapy in the treatment of patellofemoral pain syndrome: randomised clinical trial.	OBJECTIVE: To compare the clinical efficacy of foot orthoses in the management of patellofemoral pain syndrome with flat inserts or physiotherapy, and to investigate the effectiveness of foot orthoses plus physiotherapy. DESIGN: Prospective, single blind, randomised clinical trial. SETTING: Single centre trial within a community setting in Brisbane, Australia. PARTICIPANTS: 179 participants (100 …	2009		Br J Sports Med	43	3	169-171
Collins, N.; Teys, P.; Vicenzino, B.	The initial effects of a Mulligan's mobilization with movement technique on dorsiflexion and pain in subacute ankle sprains	Physiotherapists frequently use manipulative therapy techniques to treat dysfunction and pain resulting from ankle sprain. This study investigated whether a Mulligan's mobilization with movement (MWM) technique improves talocrural dorsiflexion, a major impairment following ankle sprain, and relieves pain in subacute populations. Fourteen subjects with subacute grade II lateral ankle sprains serve…	2004		Man. Ther.	9	2	77-82		10.1016/S1356-689X(03)00101-2
Cotchett, M.; Frescos, N.; Whittaker, G.A.; Bonanno, D.R.	Psychological factors associated with foot and ankle pain: a mixed methods systematic review	Background: Foot and ankle pain is common, and generally viewed through a biomedical lens rather than applying a biopsychosocial model. The objectives of this review were to evaluate: (1) the psychosocial characteristics of participants with foot/ankle pain compared to participants without foot/ankle pain; (2) the association between psychosocial factors with pain and function in people with foot…	2022		J. Foot Ankle Res.	15	1			10.1186/s13047-021-00506-3
Cotchett, M.; Lennecke, A.; Medica, V.G.; Whittaker, G.A.; Bonanno, D.R.	The association between pain catastrophising and kinesiophobia with pain and function in people with plantar heel pain	Background Psychological variables, including catastrophic thoughts and kinesiophobia, are common in people with chronic musculoskeletal pain and are associated with pain and function. However, the role of each factor has not been evaluated in people with plantar heel pain (plantar fasciitis). Methods Thirty-six participants diagnosed with plantar heel pain were recruited. Main outcome measures i…	2017		Foot	32		2024-08-14		10.1016/j.foot.2017.03.003
Cotchett, M.P.; Munteanu, S.E.; Landorf, K.B.	Effectiveness of trigger point dry needling for plantar heel pain: A randomized controlled trial	Background. Plantar heel pain can be managed with dry needling of myofascial trigger points; however, there is only poor-quality evidence supporting its use. Objective. The purpose of this study was to evaluate the effectiveness of dry needling for plantar heel pain. Design. The study was a parallel-group, participant-blinded, randomized controlled trial. Setting. The study was conducted in a uni…	2014		Phys. Ther.	94	8	1083-1094		10.2522/ptj.20130255
Cotchett, M.P.; Whittaker, G.; Erbas, B.	Psychological variables associated with foot function and foot pain in patients with plantar heel pain	It is widely accepted that psychological variables are associated with self-reported pain and self-reported physical function in patients with musculoskeletal pain. However, the relationship between psychological variables and foot pain and foot function has not been evaluated in people with plantar heel pain. Eighty-four participants with plantar heel pain completed the Depression, Anxiety and S…	2015		Clin. Rheumatol.	34	5	957-964		10.1007/s10067-014-2565-7
Crago, D.; Bishop, C.; Arnold, J.B.	The effect of foot orthoses and insoles on running economy and performance in distance runners: A systematic review and meta-analysis	Foot orthoses and insoles are prescribed to runners, however their impact on running economy and performance is uncertain. The aim of this systematic review and meta-analysisÂ was to determine the effect of foot orthoses and insoles on running economy and performance in distance runners. Seven electronic databases were searched from inception until JuneÂ 2018. Eligible studies investigated the ef…	2019		J. Sports Sci.	37	22	2613-2624		10.1080/02640414.2019.1651582
Crosbie, J.; Burns, J.	Predicting outcomes in the orthotic management of painful, idiopathic pes cavus	OBJECTIVE: People who have extremely high arched feet are subject to substantial foot pain, despite a lack of obvious pathology. Customized foot orthoses improve pain and function and reduce foot pressure, but their specificity is unclear. This study sought to identify predictive variables for improvement and to determine whether changes in foot pressure were correlated to changes in pain and fun…	2007		Clin. J. Sport Med.	17	5	337-342		10.1097/JSM.0b013e31814c3e9e
Crosbie, J.; Burns, J.	Are in-shoe pressure characteristics in symptomatic idiopathic pes cavus related to the location of foot pain?	People who have extremely high arched feet may be subject to substantial levels of foot pain, despite the lack of obvious pathology. This study sought to investigate the effect of pes cavus on pain intensity and location and on the magnitude and distribution of foot pressure. Measurements were derived from the more symptomatic foot of 130 participants with painful, idiopathic pes cavus. Data were…	2008		Gait Posture	27	1	16-22		10.1016/j.gaitpost.2006.12.013
Crossley, K.M.; Patterson, B.E.; Culvenor, A.G.; Bruder, A.M.; Mosler, A.B.; Mentiplay, B.F.	Making football safer for women: A systematic review and meta-Analysis of injury prevention programmes in 11 773 female football (soccer) players	Objective To evaluate the effects of injury prevention programmes on injury incidence in any women's football code; explore relationships between training components and injury risk; and report injury incidence for women's football. Design Systematic review and meta-Analysis. Data sources Nine databases searched in August 2019. Eligibility criteria Randomised controlled trials evaluating any inju…	2020		Br. J. Sports Med.	54	18	1089-1098		10.1136/bjsports-2019-101587
Davidson, G.; Pizzari, T.; Mayes, S.	The influence of second toe and metatarsal length on stress fractures at the base of the second metatarsal in classical dancers	Background: Stress fractures at the base of the second metatarsal frequently occur in female classical dancers. There is a strong belief that a foot shape in which the first metatarsal or toe is shorter than the second metatarsal or toe increases the risk of this injury in dancers. However, there is a lack of empirical evidence to support this theory. The objective of this study was to examine th…	2007		Foot Ankle Int.	28	10	1082-1086		10.3113/FAI.2007.1082
Davis, A.; Murphy, A.; Haines, T.P.	"Good for older ladies, not me": How elderly women choose their shoes	Background: Footwear selection is important among older adults. Little is known about factors that influence footwear selection among older women. If older women are to wear better footwear that reduces their risk of falls and foot abnormalities, then a better understanding of the factors underlying footwear choice is needed. This study aims to identify factors that drive footwear selection and u…	2013		J. Am. Podiatr. Med. Assoc.	103	6	465-470		10.7547/1030465
De Noronha, M.; Refshauge, K.M.; Herbert, R.D.; Kilbreath, S.L.	Do voluntary strength, proprioception, range of motion, or postural sway predict occurrence of lateral ankle sprain?	Prevention of ankle sprain, the most common sporting injury, is only possible once risk factors have been identified. Voluntary strength, proprioception, postural sway, and range of motion are possible risk factors. A systematic review was carried out to investigate these possiblities. Eligible studies were those with longitudinal design investigating ankle sprain in subjects aged â‰¥15 years. Th…	2006		Br. J. Sports Med.	40	10	824-828		10.1136/bjsm.2006.029645
Derry, C.R.; Menz, H.B.; Kryger, K.O.; Thomson, A.; Hoey, C.; Bonanno, D.R.	Factors that influence field hockey footwear selection: An online survey	Background: Little is known about factors that influence footwear selection by field hockey players. Methods: An online survey was used to collect data on participant demographics and physical characteristics, factors influencing footwear selection, perceptions regarding footwear design features on injury and performance, and experiences regarding usability. Nominal and ordinal data were describe…	2024		J. Foot Ankle Res.
Diacon, A.L.; Kimmel, L.A.; Hau, R.C.; Gabbe, B.J.; Edwards, E.R.	Outcomes of midfoot and hindfoot fractures in multitrauma patients	Introduction: Multitrauma patients suffering hindfoot fractures, including calcaneal and talar fractures, often result in poor outcomes. However, less is known about the outcomes following midfoot fracture in the mutitrauma population. This study aims to describe the epidemiology of midfoot fractures in multitrauma patients and to compare the outcomes of midfoot and hindfoot fractures in this pop…	2019		Injury	50	2	558-563		10.1016/j.injury.2018.11.021
Dizon, J.M.R.; Reyes, J.J.B.	A systematic review on the effectiveness of external ankle supports in the prevention of inversion ankle sprains among elite and recreational players	Epidemiological studies have shown that 10-28% of all sports injuries are ankle sprains, leading to the longest absence from athletic activity compared to other types of injuries. This study was conducted to evaluate the effectiveness of external ankle supports in the prevention of inversion ankle sprains and identify which type of ankle support was superior to the other. A search strategy was de…	2010		J. Sci. Med. Sport	13	3	309-317		10.1016/j.jsams.2009.05.002
Dobson, J.A.; Riddiford-Harland, D.L.; Bell, A.F.; Steele, J.R.	Work boot design affects the way workers walk: A systematic review of the literature	Safety boots are compulsory in many occupations to protect the feet of workers from undesirable external stimuli, particularly in harsh work environments. The unique environmental conditions and varying tasks performed in different occupations necessitate a variety of boot designs to match each worker's occupational safety and functional requirements. Unfortunately, safety boots are often designe…	2017		Appl. Ergon.	61		53-68		10.1016/j.apergo.2017.01.003
Dobson, J.A.; Riddiford-Harland, D.L.; Bell, A.F.; Steele, J.R.	Effect of work boot type on work footwear habits, lower limb pain and perceptions of work boot fit and comfort in underground coal miners	Lower limb injuries are highly prevalent in underground coal mining. Wearing gumboots with inadequate ankle support was thought to contribute to these injuries. Despite the uptake of leather lace-up boots, which provide more ankle support, no recent research could be found investigating the effect of this alternative work boot in underground coal mining. Consequently, this study aimed to determin…	2017		Appl. Ergon.	60		146-153		10.1016/j.apergo.2016.11.008
Dobson, J.A.; Riddiford-Harland, D.L.; Bell, A.F.; Steele, J.R.	Are underground coal miners satisfied with their work boots?	Dissatisfaction with work boot design is common in the mining industry. Many underground coal miners believe their work boots contribute to the high incidence of lower limb injuries they experience. Despite this, the most recent research to examine underground coal mining work boot satisfaction was conducted over a decade ago. This present study aimed to address this gap in the literature by asse…	2018		Appl. Ergon.	66		98-104		10.1016/j.apergo.2017.08.009
Dobson, J.A.; Riddiford-Harland, D.L.; Bell, A.F.; Wegener, C.; Steele, J.R.	Effect of work boot shaft stiffness and sole flexibility on boot clearance and shank muscle activity when walking on simulated coal mining surfaces: implications for reducing trip risk	Mining work boot shaft stiffness and sole flexibility variations are likely to affect how a miner moves their foot to clear the ground thus influencing their risk of tripping. Despite the potential negative consequences associated with tripping, limited research has investigated how these boot design features might contribute to a minerâ€™s trip risk. Therefore, this study aimed to investigate th…	2022		Ergonomics	65	8	1071-1085		10.1080/00140139.2021.2016996
Downs, C.; Snodgrass, S.J.; Weerasekara, I.; Valkenborghs, S.R.; Callister, R.	Injuries in Netball-A Systematic Review	Background: Netball is estimated to be played by more than 20 million people worldwide, but there is evidence of high injury incidence. A thorough understanding of the types and rates of netball injuries is essential for effective injury management and prevention strategies to be developed and implemented.Â This systematic review summarises the published findings with respect to injury types, par…	2021		Sports Med. - Open	7	1			10.1186/s40798-020-00290-7
Dowse, R.A.; Secomb, J.L.; Bruton, M.; Nimphius, S.	Ankle proprioception, range of motion and drop landing ability differentiates competitive and non-competitive surfers	Objectives: To determine whether ankle proprioception differs by competitive level and is related to years of surf-specific experience. A secondary objective of this study is to further compare the physical capacities and abilities that may differentiate between the competitive levels of surfing. Design: Cross-sectional. Methods: Twelve junior-elite (currently competing at a state level or higher…	2021		J. Sci. Med. Sport	24	6	609-613		10.1016/j.jsams.2020.12.011
Esterman, A.; Pilotto, L.	Foot shape and its effect on functioning in Royal Australian Air Force recruits. Part 1: Prospective cohort study	Objective: To determine whether foot shape (flat, normal, or cavus feet) affects functioning among military recruits. Methods: A total of 230 Royal Australian Air Force recruits embarking on a 10-week basic training course took part in a prospective cohort study of foot shape and its effect on functioning. Recruits were divided into three groups based on their foot shape, i.e., flat feet (n = 22)…	2005		Mil. Med.	170	7	623-628		10.7205/MILMED.170.7.623
Esterman, A.; Pilotto, L.	Foot shape and its effect on functioning in Royal Australian Air Force recruits. Part 2: Pilot, randomized, controlled trial of orthotics in recruits with flat feet	As part of a larger study of the effect of foot shape on functioning, 47 Royal Australian Air Force recruits with flexible flat feet who were embarking on a 10-week basic training course took part in a randomized controlled trial of orthotic therapy. In particular, recruits were assigned at random to an untreated group or a group that received Australian Orthotics Laboratory, three-quarter-length…	2005		Mil. Med.	170	7	629-633		10.7205/MILMED.170.7.629
Fallon, K.E.	Musculoskeletal injuries in the ultramarathon: The 1990 westfield Sydney to Melbourne run	Objective-To document the injuries sustained by participants in a 1005 km ultramarathon. Methods-Clinical notes were reviewed on entrants in the 1005 km Sydney to Melbourne ultramarathon. An injury was recorded following self referral by a participant or if the history obtained from the runner or his support crew indicated the likelihood of a significant injury which could have an impact upon per…	1996		BR. J. SPORTS MED.	30	4	319-323		10.1136/bjsm.30.4.319
Fong Yan, A.; Sinclair, P.J.; Hiller, C.; Wegener, C.; Smith, R.M.	Impact attenuation during weight bearing activities in barefoot vs. shod conditions: A systematic review	Although it could be perceived that there is extensive research on the impact attenuation characteristics of shoes, the approach and findings of researchers in this area are varied. This review aimed to clarify the effect of shoes on impact attenuation to the foot and lower leg and was limited to those studies that compared the shoe condition(s) with barefoot. A systematic search of the literatur…	2013		Gait Posture	38	2	175-186		10.1016/j.gaitpost.2012.11.017
Fotoohabadi, M.; Spink, M.J.; Menz, H.B.	Relationship between lower limb muscle strength and hallux valgus severity in older people	Objective: To examine differences in lower limb muscle strength between older people with varying degrees of hallux valgus deformity. Methods: Muscle strength was measured at the knee, ankle and foot using hand-held dynamometry and a clinical test of toe strength (the paper grip test) in 157 older people (99 women and 58 men) aged 65 to 91 (mean 74.1, SD 5.9) years. Hallux valgus severity was doc…	2021		Foot	46				10.1016/j.foot.2020.101751
Franettovich Smith, M.M.; Mendis, M.D.; Parker, A.; Grantham, B.; Stewart, S.; Hides, J.	Injury surveillance of an Australian community netball club	Objectives: To describe injuries associated with netball and risk factors for lower limb injuries. Design: Prospective study. In the preseason, risk factors were investigated using self-report questionnaires and physical measurements. During the season, injuries were reported using a standardised report, verified by follow-up phone calls. Player training and game hours were recorded. Setting: Aus…	2020		Phys. Ther. Sport	44		41-46		10.1016/j.ptsp.2020.04.004
Frawley, P.A.; Hart, J.A.L.; Young, D.A.	Treatment outcome of major fractures of the talus	Twenty-six patients with major fractures of the talus were studied to assess the long-term outcome. The patients were admitted to a university teaching hospital and major trauma center from 1983 to 1991. The study excluded isolated fractures of the talar dome and posterior tubercle. Fifteen patients were treated using internal fixation and 11 patients were treated using nonsurgical methods. Avasc…	1995		FOOT ANKLE INT.	16	6	339-345		10.1177/107110079501600605
Fuller, J.T.; Archer, J.; Buckley, J.D.; Tsiros, M.D.; Thewlis, D.	The reliability of dual-energy X-ray absorptiometry measurements of bone mineral density in the metatarsals	Objective: To investigate the reliability of a simple, efficient technique for measuring bone mineral density (BMD) in the metatarsals using dual-energy X-ray absorptiometry (DXA). Materials and methods: BMD of the right foot of 32 trained male distance runners was measured using a DXA scanner with the foot in the plantar position. Separate regions of interest (ROI) were used to assess the BMD of…	2016		Skelet. Radiol.	45	1	135-140		10.1007/s00256-015-2227-0
Fuller, J.T.; Thewlis, D.; Tsiros, M.D.; Brown, N.A.T.; Buckley, J.D.	Six-week transition to minimalist shoes improves running economy and time-trial performance	Objectives This study investigated if gradually introducing runners to minimalist shoes during training improved running economy and time-trial performance compared to training in conventional shoes. Changes in stride rate, stride length, footfall pattern and ankle plantar-flexor strength were also investigated. Design Randomised parallel intervention trial. Methods 61 trained runners gradually i…	2017		J. Sci. Med. Sport	20	12	1117-1122		10.1016/j.jsams.2017.04.013
Fuller, J.T.; Thewlis, D.; Tsiros, M.D.; Brown, N.A.T.; Hamill, J.; Buckley, J.D.	Longer-term effects of minimalist shoes on running performance, strength and bone density: A 20-week follow-up study *	This study investigated whether male runners improve running performance, running economy, ankle plantar flexor strength, and alter running biomechanics and lower limb bone mineral density when gradually transitioning to using minimalist shoes for 100% of weekly running. The study was a planned follow-up of runners (n = 50) who transitioned to minimalist or conventional shoes for 35% of weekly st…	2019		Eur. J. Sport Sci.	19	3	402-412
Fuller, M.; Moyle, G.M.; Minett, G.M.	Injuries across a pre-professional ballet and contemporary dance tertiary training program: A retrospective cohort study	Objectives: The study aims to analyse the incidence of medical attention injuries, subsequent injuries, and the median time to injury, across tertiary ballet and contemporary dance training programs. Design: Retrospective cohort. Methods: Consenting ballet and contemporary dance students completing the third/final year of two tertiary programs were included. The three-year programs consisted of s…	2020		J. Sci. Med. Sport	23	12	1166-1171		10.1016/j.jsams.2020.06.012
Furness, J.; Hing, W.; Walsh, J.; Abbott, A.; Sheppard, J.M.; Climstein, M.	Acute injuries in recreational and competitive surfers: Incidence, severity, location, type, and mechanism	Background: There are an estimated 37 million surfers worldwide, with 2.5 million recreational surfers in Australia. The recreational activity and sport of surfing has grown dramatically since the 1960s, but scientific research has been poorly mirrored in comparison with most other mainstream sports. Purpose: To identify the incidence, severity, location, type, and mechanism of acute injuries in …	2015		Am. J. Sports Med.	43	5	1246-1254		10.1177/0363546514567062
Gabbe, B.; Finch, C.; Wajswelner, H.; Bennell, K.	Australian football: Injury profile at the community level	Successful injury prevention relies on injury surveillance to establish the extent of the problem, to monitor injury patterns and to evaluate prevention strategies. Despite the popularity of participation in Australian football at the community level, few injury surveillance studies have been published describing the pattern of injuries at this level of participation. In contrast, ongoing injury …	2002		J. Sci. Med. Sport	5	2	149-160		10.1016/S1440-2440(02)80036-6
Gabbe, B.J.; Finch, C.F.; Wajswelner, H.; Bennell, K.L.	Predictors of Lower Extremity Injuries at the Community Level of Australian Football	Objective: To identify risk factors for general lower extremity injury at the community level of Australian football. Design: Prospective cohort study. Setting: Community-level Australian football. Participants: One hundred twenty-six adult players from 4 community-level Australian football clubs. Methods: During the 2000 preseason period, all participants underwent a baseline assessment involvin…	2004		Clin. J. Sport Med.	14	2	56-63		10.1097/00042752-200403000-00002
Garnock, C.; Witchalls, J.; Newman, P.	Predicting individual risk for medial tibial stress syndrome in navy recruits	Objectives: Quantifying individual risk for medial tibial stress syndrome (MTSS) is valuable due to the high prevalence, substantial financial and service costs, and lengthy recovery time of the condition. Identification of those at risk is a key first step in prevention of the condition. This study aimed to test a suite of best evidence risk factors in a cohort of Navy recruits and to develop a …	2018		J. Sci. Med. Sport	21	6	586-590		10.1016/j.jsams.2017.10.020
Garofolini, A.; Mickle, K.J.; McLaughlin, P.; Taylor, S.	Quantifying coordinative patterns in steady-state running: The impact of footwear and foot strike on joint coupling variability	In this study, we aimed to compare and contrast the intralimb coordinative patterns of habitual forefoot strikers (FFS) and rearfoot strikers (RFS) during steady-state running across three different shoe types: minimalist, neutral and cushioned shoes. To describe these coordinative patterns, we implemented the concept of the ‘preferred movement path’ which represents the movement path that runner…	2024		Eur. J. Sport Sci.
Garofolini, A.; Taylor, S.	The effect of running on foot muscles and bones: A systematic review	Despite the widespread evidence of running as a health-preserving exercise, little is known concerning its effect on the foot musculature and bones. While running may influence anatomical foot adaptation, it remains unclear to what extent these adaptations occur. The aim of this paper is to provide a systematic review of the studies that investigated the effects of running and the adaptations tha…	2019		Hum. Mov. Sci.	64		75-88		10.1016/j.humov.2019.01.006
Gates, L.S.; Arden, N.K.; Hannan, M.T.; Roddy, E.; Gill, T.K.; Hill, C.L.; Dufour, A.; Rathod-Mistry, T.; Thomas, M.J.; Menz, H.B.; Bowen, C.J.; Golightly, Y.M.	Prevalence of Foot Pain Across an International Consortium of Population-Based Cohorts	Objective: Despite the potential burden of foot pain, some of the most fundamental epidemiologic questions surrounding the foot remain poorly explored. The prevalence of foot pain has proven to be difficult to compare across existing studies due to variations in case definitions. The objective of this study was to investigate the prevalence of foot pain in several international population-based c…	2019		Arthritis Care Res.	71	5	661-670		10.1002/acr.23829
Gerrard, J.M.; Bonanno, D.R.	Increasing preferred step rate during running reduces plantar pressures	Increasing preferred step rate during running is a commonly used strategy in the management of running-related injuries. This study investigated the effect of different step rates on plantar pressures during running. Thirty-two healthy runners ran at a comfortable speed on a treadmill at five step rates (preferred, Â±5%, and Â±10%). For each step rate, plantar pressure data were collected using t…	2018		Scand. J. Med. Sci. Sports	28	1	144-151		10.1111/sms.12886
Gerrard, J.M.; Bonanno, D.R.; Whittaker, G.A.; Landorf, K.B.	Effect of different orthotic materials on plantar pressures: A systematic review	Background: The effect of different orthotic materials on plantar pressures has not been systematically investigated. This study aimed to review and summarise the findings from studies that have evaluated the effect of orthotic materials on plantar pressures. Methods: We conducted a systematic review of experimental studies that evaluated the effect of foot orthotic materials or shoe insole mater…	2020		J. Foot Ankle Res.	13	1			10.1186/s13047-020-00401-3
Gescheit, D.T.; Cormack, S.J.; Duffield, R.; Kovalchik, S.; Wood, T.O.; Omizzolo, M.; Reid, M.	Injury epidemiology of tennis players at the 2011-2016 Australian Open Grand Slam	Aim To examine the epidemiology and in-event treatment frequency of injury at the 2011-2016 Australian Open tournaments. Methods Injury incidence was defined as a medical consultation by a tournament physician and in-event treatment frequency as the mean total number of follow-up medical/physiotherapy consultations (2013-2016 tournaments only). Data were collated by sex, injury region and type an…	2017		Br. J. Sports Med.	51	17	1289-1294		10.1136/bjsports-2016-097283
Ghahreman, A.; Ferch, R.D.; Rao, P.; Chandran, N.; Shadbolt, B.	Recovery of ankle dorsiflexion weakness following lumbar decompressive surgery	This retrospective study evaluated the recovery of ankle dorsiflexion (ADF) weakness following decompressive surgery in order to identify factors indicative of a better outcome. Fifty-six consecutive patients with ADF weakness secondary to nerve root compression underwent lumbar decompressive surgery. The demographic features, duration and severity of preoperative ADF weakness, associated radicul…	2009		J. Clin. Neurosci.	16	8	1024-1027		10.1016/j.jocn.2008.10.017
Gill, T.K.; Menz, H.B.; Landorf, K.B.; Arnold, J.B.; Taylor, A.W.; Hill, C.L.	Predictors of foot pain in the community: The North West Adelaide health study	Background: Foot pain has been shown to be prevalent across all age groups. The presence of foot pain may reduce mobility and impact on the ability to undertake activities of daily living. The aim of this study was to determine factors that are predictive of foot pain in a community based sample of the general population. Methods: This study analysed data from the North West Adelaide Health Study…	2016		J. Foot Ankle Res.	9	1			10.1186/s13047-016-0150-9
Gill, T.K.; Menz, H.B.; Landorf, K.B.; Arnold, J.B.; Taylor, A.W.; Hill, C.L.	Identification of Clusters of Foot Pain Location in a Community Sample	Objective: To identify foot pain clusters according to pain location in a community-based sample of the general population. Methods: This study analyzed data from the North West Adelaide Health Study. Data were obtained between 2004 and 2006, using computer-assisted telephone interviewing, clinical assessment, and self-completed questionnaire. The location of foot pain was assessed using a diagra…	2017		Arthritis Care Res.	69	12	1903-1908		10.1002/acr.23212
Goldie, P.A.; Evans, O.M.; Bach, T.M.	Postural control following inversion injuries of the ankle	Postural control was investigated following unilateral inversion injury of the ankle in 24 trained and 24 untrained subjects at least 8 weeks following injury and following resumption of high-speed activities. The two groups differed in the practice of balance exercises in one-legged stance during rehabilitation. Using a force platform the variability of the mediolateral force signal was used to …	1994		Arch. Phys. Med. Rehabil.	75	9	969-975		10.1016/0003-9993(94)90674-2
Gomes, Y.E.; Chau, M.; Banwell, H.A.; Causby, R.S.	Diagnostic accuracy of the Ottawa ankle rule to exclude fractures in acute ankle injuries in adults: a systematic review and meta-analysis	Background: Ankle traumas are common presenting injuries to emergency departments in Australia and worldwide. The Ottawa Ankle Rules (OAR) are a clinical decision tool to exclude ankle fractures, thereby precluding the need for radiographic imaging in patients with acute ankle injury. Previous studies support the OAR as an accurate means of excluding ankle and midfoot fractures, but have included…	2022		BMC Musculoskelet. Disord.	23	1			10.1186/s12891-022-05831-7
Goodall, R.L.; Pope, R.P.; Coyle, J.A.; Neumayer, R.	Balance and agility training does not always decrease lower limb injury risks: A cluster-randomised controlled trial	The objective of this study was to examine the effects on lower limb injury rates of adding structured balance and agility exercises to the 80-day basic training programme of army recruits. A blocked (stratified), cluster-randomised controlled trial was employed, with one intervention group (IG) and one control group (CG), in which 732 male and 47 female army recruits from the Australian Army Rec…	2013		Int. J. Injury Cont. Saf. Promot.	20	3	271-281		10.1080/17457300.2012.717085
Green, T.; Refshauge, K.; Crosbie, J.; Adams, R.	A randomized controlled trial of a passive accessory joint mobilization on acute ankle inversion sprains	Background and Purpose. Passive joint mobilization is commonly used by physical therapists as an intervention for acute ankle inversion sprains. A randomized controlled trial with blinded assessors was conducted to investigate the effect of a specific joint mobilization, the anteroposterior glide on the talus, on increasing pain-free dorsiflexion and 3 gait variables: stride speed (gait speed), s…	2001		Phys. Ther.	81	4	984-994		10.1093/ptj/81.4.984
Green, T.; Willson, G.; Martin, D.; Fallon, K.	What is the quality of clinical practice guidelines for the treatment of acute lateral ankle ligament sprains in adults? A systematic review	Background: Acute lateral ankle ligament sprains (LALS) are a common injury seen by many different clinicians. Knowledge translation advocates that clinicians use Clinical Practice Guidelines (CPGs) to aid clinical decision making and apply evidence-based treatment. The quality and consistency of recommendations from these CPGs are currently unknown. The aims of this systematic review are to find…	2019		BMC Musculoskelet. Disord.	20	1			10.1186/s12891-019-2750-6
Gregg, J.; Silberstein, M.; Schneider, T.; Marks, P.	Sonographic and MRI evaluation of the plantar plate: A prospective study	The purpose of this study was to establish the accuracy of ultrasound in the examination of the plantar plate by comparing it with MRI, or if available, surgical findings. The lesser metatarsophalangeal joint plantar plates of 40 symptomatic and 40 asymptomatic feet (160 asymptomatic and 160 symptomatic plantar plates) were examined with ultrasound and MRI. Patients treated with surgery were chos…	2006		Eur. Radiol.	16	12	2661-2669		10.1007/s00330-006-0345-8
Halim-Kertanegara, S.; Raymond, J.; Hiller, C.E.; Kilbreath, S.L.; Refshauge, K.M.	The effect of ankle taping on functional performance in participants with functional ankle instability	Objective To investigate the effect of rigid ankle tape on functional performance, self-efficacy and perceived stability, confidence and reassurance during functional tasks in participants with functional ankle instability. Design Clinical measurement, crossover design. Methods Participants (nÂ =Â 25) with functional ankle instability (Cumberland Ankle Instability ScoreÂ <Â 25) were recruited fro…	2017		Phys. Ther. Sport	23		162-167		10.1016/j.ptsp.2016.03.005
Hamer, P.W.	The influence of ankle strapping on wobbleboard performance, before and after exercise	Twenty four uninjured female volunteers (mean age = 19.6 years) were utilised to study the effect of modified Gibney ankle strapping on proprioception before, during and after exercise, by measuring performance on an instrumented wobbleboard. Following a familiarisation session, testing was conducted on two occasions using a crossover research design, utilising strapped and unstrapped conditions.…	1992		Aust. J. Physiother.	38	2	85-92		10.1016/S0004-9514(14)60553-5
Han, J.; Luan, L.; Adams, R.; Witchalls, J.; Newman, P.; Tirosh, O.; Waddington, G.	Can Therapeutic Exercises Improve Proprioception in Chronic Ankle Instability? A Systematic Review and Network Meta-analysis	Objective: To assess exercise therapies that aim to enhance proprioception in individuals with chronic ankle instability (CAI). Data Sources: Five databases (PubMed, Embase, Cochrane Library, Web of Science, and EBSCO) were searched in October 2021. Study Selection: Randomized controlled trials involving exercise therapy conducted on individuals with CAI were included. Data Extraction: Data were …	2022		Arch. Phys. Med. Rehabil.	103	11	2232-2244		10.1016/j.apmr.2022.04.007
Hancock, M.J.; Herbert, R.D.; Stewart, M.	Prediction of outcome after ankle fracture	Study Design: Prospective inception cohort study of 62 consecutive patients seen in 2 orthopaedic clinics following ankle fracture. Objectives: To investigate 4 putative predictors (age, fracture classification, acute management [surgical or nonsurgical], and ankle dorsiflexion range of motion measured at the time of cast removal) of outcome after ankle fracture and to develop simple predictive m…	2005		J. Orthop. Sports Phys. Ther.	35	12	786-792		10.2519/jospt.2005.35.12.786
Hasani, F.; Haines, T.; Munteanu, S.E.; Schoch, P.; Vicenzino, B.; Malliaras, P.	LOAD-intensity and time-under-tension of exercises for men who have Achilles tendinopathy (the LOADIT trial): a randomised feasibility trial	Background: One potential reason for disparate outcomes of exercise for Achilles tendinopathy is poor knowledge about whether exercise parameters (i.e. different exercise doses) influence outcome. Whether parameters that are important for tendon adaptation influence clinical outcomes in Achilles tendinopathy has not been investigated. Therefore, this research aimed to assess the feasibility of co…	2021		BMC Sports Sci. Med. Rehabil.	13	1			10.1186/s13102-021-00279-z
Henderson, I.; La Valette, D.	Ankle impingement: Combined anterior and posterior impingement syndrome of the ankle	Background: Simultaneous anterior and posterior ankle impingement has not been previously reported. We identified 62 patients with both anterior and posterior impingement and report the results of anterior arthroscopic and posterior open treatment. Methods: Between January, 1990, and December, 2003, 62 consecutive patients with symptoms and signs of both anterior and posterior impingement of the …	2004		Foot Ankle Int.	25	9	632-638		10.1177/107110070402500907
Henry, T.; Evans, K.; Snodgrass, S.J.; Miller, A.; Callister, R.	Risk Factors for Noncontact Ankle Injuries in Amateur Male Soccer Players: A Prospective Cohort Study	Objective: To determine whether nonmodifiable and modifiable risk factors [ankle dorsiflexion range of motion (ROM), lower limb power output, and balance], as identified in preseason screening, predict the risk of sustaining a noncontact ankle injury in amateur male soccer players during the training and competitive season. Design: Prospective cohort study. Setting: Amateur soccer competition (cl…	2016		Clin. J. Sport Med.	26	3	251-258		10.1097/JSM.0000000000000240
Hiller, C.E.; Kilbreath, S.L.; Refshauge, K.M.	Chronic ankle instability: Evolution of the model	Context: The Hertel model of chronic ankle instability (CAI) is commonly used in research but may not be sufficiently comprehensive. Mechanical instability and functional instability are considered part of a continuum, and recurrent sprain occurs when both conditions are present. A modification of the Hertel model is proposed whereby these 3 components can exist independently or in combination. O…	2011		J. Athl. Train.	46	2	133-141		10.4085/1062-6050-46.2.133
Hiller, C.E.; Nightingale, E.J.; Raymond, J.; Kilbreath, S.L.; Burns, J.; Black, D.A.; Refshauge, K.M.	Prevalence and impact of chronic musculoskeletal ankle disorders in the community	Hiller CE, Nightingale EJ, Raymond J, Kilbreath SL, Burns J, Black DA, Refshauge KM. Prevalence and impact of chronic musculoskeletal ankle disorders in the community. Objective: To determine the point prevalence of chronic musculoskeletal ankle disorders in the community. Design: Cross-sectional stratified (metropolitan vs regional) random sample. Setting: General community. Participants: Popula…	2012		Arch. Phys. Med. Rehabil.	93	10	1801-1807		10.1016/j.apmr.2012.04.023
Hiller, C.E.; Refshauge, K.M.; Bundy, A.C.; Herbert, R.D.; Kilbreath, S.L.	The Cumberland Ankle Instability Tool: A Report of Validity and Reliability Testing	Hiller CE, Refshauge KM, Bundy AC, Herbert RD, Kilbreath SL. The Cumberland Ankle Instability Tool: a report of validity and reliability testing. Objective: To test the Cumberland Ankle Instability Tool (CAIT), a 9-item 30-point scale, for measuring severity of functional ankle instability. Design: Cross-sectional study. Setting: General community. Participants: Volunteer sample of 236 subjects. …	2006		Arch. Phys. Med. Rehabil.	87	9	1235-1241		10.1016/j.apmr.2006.05.022
Hiller, C.E.; Refshauge, K.M.; Herbert, R.D.; Kilbreath, S.L.	Balance and recovery from a perturbation are impaired in people with functional ankle instability	OBJECTIVE: To determine if differences in balance and recovery would be found between controls and participants with unilateral or bilateral functional ankle instability (FAI). DESIGN: Cross-Sectional Study. SETTING: University laboratory and Community premises. PARTICIPANTS: Twenty healthy participants(C), 19 participants with unilateral FAI [both the uninjured (UC) and unstable ankle (UI) were …	2007		Clin. J. Sport Med.	17	4	269-275		10.1097/JSM.0b013e3180f60b12
Hiller, C.E.; Refshauge, K.M.; Herbert, R.D.; Kilbreath, S.L.	Intrinsic predictors of lateral ankle sprain in adolescent dancers: A prospective cohort study	OBJECTIVE: To identify intrinsic predictors of lateral ankle sprain. DESIGN: Prospective cohort study. SETTING: A performing arts secondary school and a dance school. PARTICIPANTS: One hundred fifteen adolescent dancers (94 female and 21 male) entered the study. One ankle of each dancer was randomly assigned to a test group (n = 114), and the other was assigned to a validation group (n = 112). PR…	2008		Clin. J. Sport Med.	18	1	44-48		10.1097/JSM.0b013e31815f2b35
Hinman, R.S.; Wrigley, T.V.; Metcalf, B.R.; Campbell, P.K.; Paterson, K.L.; Hunter, D.J.; Kasza, J.; Forbes, A.; Bennell, K.L.	Unloading shoes for self-management of knee osteoarthritis a randomized trial	Background: Appropriate footwear is recommended for selfmanagement of knee osteoarthritis. Shoes that reduce harmful knee loads are available, but symptomatic effects are uncertain. Objective: To evaluate the efficacy of unloading shoes in alleviating knee osteoarthritis symptoms. Design: Participant- and assessor-blinded comparative effectiveness randomized, controlled trial. (Australian New Zea…	2016		Ann. Intern. Med.	165	6	381-389		10.7326/M16-0453
Holt, M.; Swalwell, C.L.; Silveira, G.H.; Tippett, V.; Walsh, T.P.; Platt, S.R.	Pain catastrophising, body mass index and depressive symptoms are associated with pain severity in tertiary referral orthopaedic foot/ankle patients	Introduction: Patients with chronic foot/ankle pain are often referred for orthopaedic assessment. Psychological vulnerabilities influence pain states (including foot and ankle), therefore this study aimed to establish the prevalence and relative importance of compromised psychological health to perceived foot/ankle pain severity in people referred to an orthopaedic foot and ankle clinic with non…	2022		J. Foot Ankle Res.	15	1			10.1186/s13047-022-00536-5
Hookway, S.; Lambers, A.; Page, R.; Bedi, H.	The Australian ankle syndesmosis injury survey	Background & Objective: The ankle syndesmosis is frequently disrupted in ankle injuries, with higher incidence in concomitant ankle fractures. There is debate regarding the most appropriate surgical management of these injuries, with the development of suture-button devices challenging the conventional approach of surgical stabilisation with syndesmotic screws. The primary aim of this study was t…	2022		Injury	53	6	2304-2310		10.1016/j.injury.2022.02.024
Hopper, D.; Elliott, B.	Lower Limb and Back Injury Patterns of Elite Netball Players	The purpose of this study was to investigate the relationships between lower limb and back injuries with perceived landing patterns and podiatric variables for injured and uninjured elite netball players. 228 players of a possible 240 participants at the 1988 Australian netball championships completed injury questionnaires and were assessed for injury status. Approximately 92% of those who were p…	1993		Sports Med.	16	2	148-162		10.2165/00007256-199316020-00006
Hopper, D.; Samsson, K.; Hulenik, T.; Ng, C.; Hall, T.; Robinson, K.	The influence of Mulligan ankle taping during balance performance in subjects with unilateral chronic ankle instability	Objective: : To determine whether Mulligan ankle tape influenced the performance in subjects with unilateral chronic ankle instability (CAI) during static balance; postural sway recovery patterns after hopping and dynamic tracking balance tasks. Design: : A cross-sectional, within-subjects experimental study design between 4 ankle conditions (taped; untaped: injured and uninjured). Participants: …	2009		Phys. Ther. Sport	10	4	125-130		10.1016/j.ptsp.2009.07.005
Hrysomallis, C.; McLaughlin, P.; Goodman, C.	Does a balance deficit persist in Australian Football players with previous lower limb ligament injury?	A history of lower limb ligament injury is a commonly-cited risk factor for another similar injury. During the acute phase of injury, there is a balancing skill deficit in the injured limb. It has been unclear as to whether this deficit persists in the medium-to-long term for previously injured Australian footballers, contributing to the risk of re-injury. This study compared the balance ability …	2005		J. Sci. Med. Sport	8	1	85-91		10.1016/S1440-2440(05)80028-3
Hrysomallis, C.; McLaughlin, P.; Goodman, C.	Balance and injury in elite Australian footballers	This project measured pre-season balance ability and determined its relationship to knee and ankle ligament injuries during the season for professional Australian footballers. The balance test involved the players stepping onto a foam balance mat on top of a force plate and maintaining single limb balance. Throughout the playing season, injuries were monitored. The results from two hundred and te…	2007		Int. J. Sports Med.	28	10	844-847		10.1055/s-2007-964897
Hume, P.A.; Steele, J.R.	A preliminary investigation of injury prevention strategies in netball: Are players heeding the advice?	All netball players who sought treatment for injury during the three-day 1995 New South Wales State Netball Championships were surveyed. Of 940 participants, 131 incurred injuries (139.4 injuries per 1000 players; 23.8 injuries per 1000 playing hours). Ankle and knee injuries were most frequent, with ligament sprains, bruising/ contusions, and muscle strains presenting as the most common injury t…	2000		J. Sci. Med. Sport	3	4	406-413		10.1016/S1440-2440(00)80007-9
Hurn, S.E.; Matthews, B.G.; Munteanu, S.E.; Menz, H.B.	Effectiveness of Nonsurgical Interventions for Hallux Valgus: A Systematic Review and Meta-Analysis	Objective: To conduct a systematic review and meta-analysis investigating the effectiveness of nonsurgical interventions for hallux valgus (HV). Methods: Medline, CINAHL, Embase, and the Cochrane Library were searched to April 2020, including parallel-group and crossover studies investigating nonsurgical interventions for HV. Two reviewers independently screened articles for inclusion, extracted …	2022		Arthritis Care Res.	74	10	1676-1688		10.1002/acr.24603
Irving, D.B.; Cook, J.L.; Menz, H.B.	Factors associated with chronic plantar heel pain: a systematic review	Chronic plantar heel pain (CPHP) is one of the most common soft tissue disorders of the foot, yet its aetiology is poorly understood. The purpose of this systematic review was to examine the association between CPHP and the various aetiological factors reported in the literature. Seven electronic databases and the reference lists of key articles were searched in August 2005. The resulting list of…	2006		J. Sci. Med. Sport	9	2024-02-01	2024-11-22		10.1016/j.jsams.2006.02.004
Jerilyn, T.X.; Menz, H.B.; Murley, G.S.; Munteanu, S.E.	Effectiveness of Shoe Stiffening Inserts for First Metatarsophalangeal Joint Osteoarthritis: A Proof-of-Concept Study	The objective of this study was to determine the feasibility of shoe stiffening inserts to reduce pain in first metatarsophalangeal joint osteoarthritis. Design Thirty-one participants with first metatarsophalangeal joint osteoarthritis were prescribed shoe stiffening inserts and were evaluated at baseline and at 1 and 3 mos. The primary outcome measure was foot pain, assessed using the foot pain…	2016		Am. J. Phys. Med. Rehabil.	95	2	103-111		10.1097/PHM.0000000000000350
Joseph, C.; Naughton, G.; Antcliff, A.	Australian netball injuries in 2016: An overview of insurance data	Objectives: The objective of this study is to profile the netball-specific sporting injuries from in a national community-level insurance claim database. Design: An audit of insurance injury claims. Methods: An electronic dataset containing successful injury insurance claim data from the 2016 netball season was retrospectively coded. Data were de-identified and coded to meet the Orchard Sports In…	2019		J. Sci. Med. Sport	22	12	1304-1308		10.1016/j.jsams.2019.07.016
Kaoulla, P.; Frescos, N.; Menz, H.B.	Development and validation of a Greek language version of the Manchester Foot Pain and Disability Index	Background: The Manchester Foot Pain and Disability Index (MFPDI) is a 19 item questionnaire used to assess the severity and impact of foot pain. The aim of this study was to develop a Greek-language version of the MFPDI and to assess the instrument's psychometric properties. Methods: The MFPDI was translated into Greek by three bilingual content experts and two bilingual language experts, and th…	2008		Health Qual. Life Outcomes	6				10.1186/1477-7525-6-39
Kayll, S.A.; Hinman, R.S.; Bryant, A.L.; Bennell, K.L.; Rowe, P.L.; Paterson, K.L.	Do biomechanical foot-based interventions reduce patellofemoral joint loads in adults with and without patellofemoral pain or osteoarthritis? A systematic review and meta-analysis	Objective To evaluate the effects of biomechanical foot-based interventions (eg, footwear, insoles, taping and bracing on the foot) on patellofemoral loads during walking, running or walking and running combined in adults with and without patellofemoral pain or osteoarthritis. Design Systematic review with meta-analysis. Data sources MEDLINE, CINAHL, SPORTdiscus, Embase and CENTRAL. Eligibility c…	2023		Br. J. Sports Med.	57	13	872-881		10.1136/bjsports-2022-106542
Keenan, A.-M.; Bach, T.M.	Video assessment of rearfoot movements during walking: A reliability study	Objective: Rearfoot motion, particularly rearfoot pronation, has been associated with many foot and leg pathologies. The assessment of abnormal rearfoot pronation frequently involves the use of video assessment in both clinical and research settings, but the reliability of this assessment has not been addressed. Design: In this study, 14 participants were videotaped during walking. Five clinician…	1996		ARCH. PHYS. MED. REHABIL.	77	7	651-655		10.1016/S0003-9993(96)90003-9
Khalaj, N.; Vicenzino, B.; Heales, L.J.; Smith, M.D.	Is chronic ankle instability associated with impaired muscle strength? Ankle, knee and hip muscle strength in individuals with chronic ankle instability: A systematic review with meta-analysis	Objective Determine whether impairments in lower limb muscle strength exist in individuals with chronic ankle instability (CAI) compared with uninjured controls. Design Systematic review with meta-analysis. Data source A comprehensive search of PubMed, Cochrane, CINAHL, Web of Science and EMBASE electronic databases from inception to 10 February 2019. Eligibility criteria for selecting studies Cr…	2020		Br. J. Sports Med.	54	14	839-847		10.1136/bjsports-2018-100070
Kidgell, D.J.; Horvath, D.M.; Jackson, B.M.; Seymour, P.J.	Effect of six weeks of dura disc and mini-trampoline balance training on postural sway in athletes with functional ankle instability	Kidgell, D.J., D.M. Horvath, B.M. Jackson, and P.J. Seymour. Effect of six weeks of dura disc and mini-trampoline balance training on postural sway in athletes with functional ankle instability. J. Strength Cond. Res. 21(2):466-469. 2007.Lateral ankle sprain (LAS) is one of the most common injuries incurred during sporting activities, and effective rehabilitation programs for this condition are c…	2007		J. Strength Cond. Res.	21	2	466-469		10.1519/R-18945.1
Kimmel, L.A.; Edwards, E.R.; Liew, S.M.; Oldmeadow, L.B.; Webb, M.J.; Holland, A.E.	Rest easy? Is bed rest really necessary after surgical repair of an ankle fracture?	Introduction: Bed rest with elevation of the affected limb is commonly prescribed postoperatively following ankle fracture fixation although there is no evidence that this is necessary. Aim: The aim of this prospective, randomised study was to investigate the effects of early mobilisation following surgical fixation of an ankle fracture on wound healing and length of stay (LOS). Method: A total o…	2012		Injury	43	6	766-771		10.1016/j.injury.2011.08.031
King, M.G.; Hon, R.; Roughead, E.; Kemp, J.L.; Pizzari, T.; Wong, J.; Menz, H.B.; Taylor, N.F.; Harms, A.; McClelland, J.A.; Semciw, A.I.	Prefabricated contoured foot orthoses to reduce pain and increase physical activity in people with hip osteoarthritis: A randomised feasibility trial	Background: Hip osteoarthritis (OA) is a prevalent and burdensome condition that leads to impaired quality of life and a substantial economic burden. Encouraging physical activity, particularly walking, is crucial for OA management, but many individuals with hip OA fail to meet recommended activity levels. Prefabricated contoured foot orthoses have shown promise in improving hip muscle efficiency…	2024		Physiother. Res. Int.
Kirk, M.M.; Dobson, J.A.; Mattock, J.P.M.; Coltman, C.E.; Steele, J.R.	Do the feet of male and female netball players differ in shape? Implications for shoe design	A large proportion of netball players suffer foot-related problems and pain and are dissatisfied with current netball-specific footwear. To improve the fit and functionality of netball-specific shoes, we must understand the shape of these players’ feet and determine whether any sex differences exist. Five hundred and two representative-level netball players (n = 251 male; n = 251 female) had thei…	2024		J. Sports Sci.
Kirk, M.M.; Dobson, J.A.; Mattock, J.P.M.; Coltman, C.E.; Steele, J.R.	Do foot type classifications differ between male and female netball players? A cluster analysis	We must better understand the foot type classifications of netball players to develop sex and size-specific shoe lasts. Five hundred and two representative-level netball players (n = 251 male; n = 251 female) had their feet three-dimensionally scanned. A validated MATLAB code was used to extract six different foot measurements from these scans automatically. We then used a two-step cluster analys…	2024		Ergonomics
Kirk, M.M.; Mattock, J.P.M.; Coltman, C.E.; Steele, J.R.	Do the Footwear Profiles and Foot-Related Problems Reported by Netball Players Differ Between Males and Females?	Introduction: We explored the footwear profiles and foot-related problems reported by netball players and whether these differed between males and females. Methods: Two thousand nine hundred and twenty-five amateur, sub-elite and elite netball players (men n = 279; women n = 2646; age 26.4 Â± 10.0Â years) completed a custom-designed online survey with questions related to netball experience, curr…	2022		Sports Med. - Open	8	1			10.1186/s40798-022-00495-y
Kirk, M.M.; Mattock, J.P.M.; Coltman, C.E.; Steele, J.R.	What do male netball players want in their footwear? Design recommendations for netball-specific shoes for men	With the increasing professionalisation of men's netball and the high prevalence of foot-related problems and pain, manufacturers must develop shoes with the correct ergonomic design to meet the unique needs of male netball players. This study aimed to determine what factors men consider when selecting a netball-specific shoe and what design features they want in an ideal netball-specific shoe. 2…	2023		Appl. Ergon.	113				10.1016/j.apergo.2023.104075
Knox, A.F.; Bryant, A.R.	Radiographic measurements of the affected and unaffected feet in patients with unilateral Hallux limitus: A case-control pilot study	Background: Controversy exists regarding the structural and functional causes of hallux limitus, including metatarsus primus elevatus, a long first metatarsal, first-ray hypermobility, the shape of the first metatarsal head, and the presence of hallux interphalangeus. Some articles have reported on the radiographic evaluation of these measurements in feet affected by hallux limitus, but no study …	2016		J. Am. Podiatr. Med. Assoc.	106	3	172-181		10.7547/14-137
Landorf, K.B.; Kaminski, M.R.; Munteanu, S.E.; Zammit, G.V.; Menz, H.B.	Health-related quality of life is substantially worse in individuals with plantar heel pain	This study aimed to compare health-related quality of life (HRQoL) in people with and without plantar heel pain (PHP). This was a cross-sectional observational study that compared 50 adult participants with PHP to 25 participants without PHP who were matched for age, sex and body mass index (BMI). HRQoL measures included a generic measure, the Short Form 36 version 2 (SF-36v2), and foot-specific …	2022		Sci. Rep.	12	1			10.1038/s41598-022-19588-5
Landorf, K.B.; Radford, J.A.	Minimal important difference: Values for the Foot Health Status Questionnaire, Foot Function Index and Visual Analogue Scale	Background: There is a common misperception that a statistically significant result in clinical research equates to a meaningful or worthwhile outcome for patients. However, not all statistically significant findings are considered important by patients. Objective: This research project aimed to calculate the minimal important difference for commonly used outcome measures in research related to t…	2008		Foot	18	1	15-19		10.1016/j.foot.2007.06.006
Landorf, K.B.; Twyford, G.N.; Cotchett, M.P.; Whittaker, G.A.	Revised minimal important difference values for the visual analogue scale and Foot Health Status Questionnaire when used for plantar heel pain	Background: The visual analogue scale (VAS) and the Foot Health Status Questionnaire (FHSQ) are patient-reported outcome measures that are frequently used to evaluate the management of plantar heel pain. This study aimed to re-calculate (i.e. revise) the minimal important differences (MIDs) of the VAS and the FHSQ when used for plantar heel pain to enhance the validity and precision of previous e…	2024		J. Foot Ankle Res.
Lange, B.; Chipchase, L.; Evans, A.	The Effect of Low-Dye Taping on Plantar Pressures, during Gait, in Subjects with Navicular Drop Exceeding 10 mm	Study Design: A preintervention and postintervention, repeated-measures experimental design. Objectives: To investigate the immediate effect of low-Dye taping on peak and mean plantar pressures during gait in subjects with navicular drop exceeding 10 mm. Background: Low-Dye taping is commonly used to support the longitudinal and transverse arches of the foot in an attempt to reduce the effects of…	2004		J. Orthop. Sports Phys. Ther.	34	4	201-209		10.2519/jospt.2004.34.4.201
Latey, P.J.; Eisenhuth, J.; McKay, M.J.; Hiller, C.E.; Sureshkumar, P.; Nightingale, E.J.; Burns, J.	Feasibility of the Archercise biofeedback device to strengthen foot musculature	Background: Foot muscle weakness can produce foot deformity, pain and disability. Toe flexor and foot arch exercises focused on intrinsic foot muscle strength and functional control may mitigate the progression of foot deformity and disability. Ensuring correct exercise technique is challenging due to the specificity of muscle activation required to complete some foot exercises. Biofeedback has b…	2020		J. Foot Ankle Res.	13	1			10.1186/s13047-020-00394-z
Lawford, B.J.; Dobson, F.; Bennell, K.L.; Merolli, M.; Graham, B.; Haber, T.; Teo, P.L.; Mackenzie, D.; McManus, F.; Lamb, K.E.; Hinman, R.S.	Clinician-administered performance-based tests via telehealth in people with chronic lower limb musculoskeletal disorders: Test–retest reliability and agreement with in-person assessment	Introduction: Uptake of telehealth has surged, yet no previous studies have evaluated the clinimetric properties of clinician-administered performance-based tests of function, strength, and balance via telehealth in people with chronic lower limb musculoskeletal pain. This study investigated the: (i) test–retest reliability of performance-based tests via telehealth, and (ii) agreement between sco…	2024		J. Telemed. Telecare
Lazzarini, P.A.; Hurn, S.E.; Kuys, S.S.; Kamp, M.C.; Ng, V.; Thomas, C.; Jen, S.; Kinnear, E.M.; D'Emden, M.C.; Reed, L.	Direct inpatient burden caused by foot-related conditions: A multisite point-prevalence study	Objective: The aims of this point-prevalence study were to investigate a representative inpatient population to determine the prevalence of people admitted to hospital for the reason of a foot-related condition, and identify associated independent factors. Methods: Participants were adult inpatients in 5 different representative hospitals, admitted for any reason on the day of data collection. Ma…	2016		BMJ Open	6	6			10.1136/bmjopen-2015-010811
Lehn, A.C.; Dionisio, S.; Airey, C.A.; Brown, H.; Blum, S.; Henderson, R.	The tibialis anterior response revisited	The idiomuscular response to direct percussion is rarely tested nowadays because of its uncertain mechanism and significance. While performing neurological examination, we observed a brisk ankle dorsiflexion response on direct muscle percussion of m. tibialis anterior in patients with acute inflammatory demyelinating polyradiculoneuropathy (AIDP). In contrast, in patients with upper motor neuron …	2014		J. Neurol.	261	7	1340-1343		10.1007/s00415-014-7329-4
Levinger, P.; Menz, H.B.; Morrow, A.D.; Bartlett, J.R.; Feller, J.A.; Fotoohabadi, M.R.; Bergman, N.R.	Dynamic foot function changes following total knee replacement surgery	Background: Individuals with knee osteoarthritis (OA) have flatter/more pronated feet than those without OA, but it is unclear whether altered foot posture and function are a cause or consequence of knee OA. The purpose of this study was to examine whether changes in foot posture and function occur after realignment of the knee following total knee replacement (TKR). Materials and methods: Ninete…	2012		Knee	19	6	880-885		10.1016/j.knee.2012.05.002
Lewis, S.R.; Pritchard, M.W.; Parker, R.; Searle, H.K.C.; Beckenkamp, P.R.; Keene, D.J.; Bretherton, C.; Lin, C.-W.C.	Rehabilitation for ankle fractures in adults	Background: Ankle fracture is one of the most common lower limb fractures. Whilst immobilisation of the ankle can support and protect the fracture site during early healing, this also increases the risk of ankle weakness, stiffness, and residual pain. Rehabilitation aims to address the after-effects of this injury, to improve ankle function and quality of life. Approaches are wide-ranging and inc…	2024		Cochrane Database Syst. Rev.
Lieberthal, K.; Paterson, K.L.; Cook, J.; Kiss, Z.; Girdwood, M.; Bradshaw, E.J.	Prevalence and factors associated with asymptomatic Achilles tendon pathology in male distance runners	Objectives: This study investigated the prevalence of tendon pathology and associated factors in experienced, high mileage male endurance runners with no history of Achilles tendon pain. Design: Cross-sectional study. Setting: Achilles tendinopathy is a debilitating running injury affecting 50% of distance runners over their lifetime. It is diagnosed through a clinical examination and imaging, us…	2019		Phys. Ther. Sport	39		64-68		10.1016/j.ptsp.2019.06.006
Lilley, K.; Gass, E.; Locke, S.	A retrospective injury analysis of state representative female soccer players	Objectives: A 5-year retrospective injury survey was conducted with 45 female elite soccer players from the Queensland Academy of Sport (QAS), to record the anatomical distribution, diagnosis and incidence of injury and identify possible risk factors in elite female soccer players at the QAS from 1993-1998. Methods: Data were gathered from medical, physiological, coaches and team managers' record…	2002		Phys. Ther. Sport	3	1	2024-09-02		10.1054/ptsp.2001.0081
Lin, C.-W.C.; Moseley, A.M.; Haas, M.; Refshauge, K.M.; Herbert, R.D.	Manual therapy in addition to physiotherapy does not improve clinical or economic outcomes after ankle fracture	Objective: The primary aim of this study was to determine the effectiveness and cost-effectiveness of adding manual therapy to a physiotherapy programme for ankle fracture. Design: Assessor-blinded randomized controlled trial. Participants: Ninety-four adults were recruited within one week of cast removal for isolated ankle fracture. Inclusion criteria were: they were able to weight-bear as toler…	2008		J. Rehabil. Med.	40	6	433-439		10.2340/16501977-0187
Lin, C.-W.C.; Moseley, A.M.; Refshauge, K.M.	Effects of rehabilitation after ankle fracture: A cochrane systematic review	Background. Ankle fracture is one of the most common lower limb fractures. People experience limitations in activities after ankle fracture. Objectives. The aim of this review was to evaluate the effects of rehabilitation interventions after ankle fracture in adults. Methods. Electronic databases, reference lists of included studies and relevant systematic reviews, and clinical trials registers w…	2009		Eur. J. Phys. Rehabil. Med.	45	3	431-441
Lin, C.-W.C.; Moseley, A.M.; Refshauge, K.M.; Bundy, A.C.	The lower extremity functional scale has good clinimetric properties in people with ankle fracture	Background. There is limited information on the clinimetric properties of questionnaires of activity limitation in people after ankle fracture. Objective. The purpose of this study was to investigate the clinimetric properties of the Lower Extremity Functional Scale, an activity limitation questionnaire, in people with ankle fracture. Design. This was a measurement study using data collected from…	2009		Phys. Ther.	89	6	580-588		10.2522/ptj.20080290
Lyons, K.; Stierli, M.; Hinton, B.; Pope, R.; Orr, R.	Profiling lower extremity injuries sustained in a state police population: a retrospective cohort study	Background: Tactical populations, such as military, firefighter and law enforcement populations, are known to suffer a relatively high number of musculoskeletal injuries, with the lower extremity of notable concern. The aim of this retrospective cohort study was to determine the profile of lower extremity musculoskeletal injuries within a state police agency. Methods: Injury data were collected b…	2021		BMC Musculoskelet. Disord.	22	1			10.1186/s12891-021-03986-3
Malliaras, P.; Cook, J.L.; Kent, P.	Reduced ankle dorsiflexion range may increase the risk of patellar tendon injury among volleyball players	Patellar tendon injury, a chronic overuse injury characterised by pain during tendon loading, is common in volleyball players and may profoundly restrict their ability to compete. This cross-sectional study investigated the association between performance factors and the presence of patellar tendon injury. These performance factors (sit and reach flexibility, ankle dorsiflexion range, jump height…	2006		J. Sci. Med. Sport	9	4	304-309		10.1016/j.jsams.2006.03.015
Marr, S.J.; Quine, S.	Shoe concerns and foot problems of wearers of safety footwear	In Australia workers in many industries are required to wear safety footwear (footwear incorporating a steel toe cap). An investigation of the problems reported by 321 workers (70 per cent male) employed in a broad range of work activities and required to wear safety footwear was conducted in 1990 and 1991. Respondents were interviewed by a professionally trained podiatrist using a structured que…	1993		Occup. Med.	43	2	73-77		10.1093/occmed/43.2.73
Matthews, B.G.; Thomson, C.E.; Harding, M.P.; McKinley, J.C.; Ware, R.S.	Treatments for Morton's neuroma	Background: Morton's neuroma (MN) is a painful neuropathy resulting from a benign enlargement of the common plantar digital nerve that occurs commonly in the third webspace and, less often, in the second webspace of the foot. Symptoms include burning or shooting pain in the webspace that extends to the toes, or the sensation of walking on a pebble. These impact on weight-bearing activities and qu…	2024		Cochrane Database Syst. Rev.
Mattock, J.P.M.; Steele, J.R.; Mickle, K.J.	Are Leg Muscle, Tendon and Functional Characteristics Associated with Medial Tibial Stress Syndrome? A Systematic Review	Background: Medial tibial stress syndrome (MTSS) is a common overuse injury that lacks effective evidence-based treatment options. Reduced leg girth has been associated with MTSS development because it is hypothesised to impair the ability of the leg to modulate tibial loading generated during footâ€“ground contact. Measuring total leg girth, however, does not provide specific information about t…	2021		Sports Med. - Open	7	1			10.1186/s40798-021-00362-2
McKay, G.D.; Goldie, P.A.; Payne, W.R.; Oakes, B.W.	Ankle injuries in basketball: Injury rate and risk factors	Objectives - To determine the rate of ankle injury and examine risk factors of ankle injuries in mainly recreational basketball players. Methods - Injury observers sat courtside to determine the occurrence of ankle injuries in basketball. Ankle injured players and a group of non-injured basketball players completed a questionnaire. Results - A total of 10 393 basketball participations were observ…	2001		Br. J. Sports Med.	35	2	103-108		10.1136/bjsm.35.2.103
McManus, A.; Stevenson, M.; Finch, C.F.; Elliott, B.; Hamer, P.; Lower, A.; Bulsara, M.	Incidence and risk factors for injury in non-elite Australian Football	This paper identifies the risk and protective factors for injury in non-elite Australian Football. Five hundred and thirty five non-elite Australian footballers completed a baseline questionnaire at the commencement of the 1997 preseason. Participants were telephoned each month during the 1997 and 1998 playing seasons to provide details of their exposure at training and games and any injury exper…	2004		J. Sci. Med. Sport	7	3	384-391		10.1016/S1440-2440(04)80033-1
McPhail, S.M.; Dunstan, J.; Canning, J.; Haines, T.P.	Life impact of ankle fractures: Qualitative analysis of patient and clinician experiences	Background: Ankle fractures are one of the more commonly occurring forms of trauma managed by orthopaedic teams worldwide. The impacts of these injuries are not restricted to pain and disability caused at the time of the incident, but may also result in long term physical, psychological, and social consequences. There are currently no ankle fracture specific patient-reported outcome measures with…	2012		BMC Musculoskelet. Disord.	13				10.1186/1471-2474-13-224
Megalaa, T.; Yan, A.F.; Beckenkamp, P.R.; Hiller, C.E.	Attitudes and practices of Australian healthcare and sports workers on the use of ankle supports for management and prevention of lateral ankle sprains: A cross-sectional survey	Objective: Explore attitudes and practices of Australian professionals using ankle taping or bracing for the management and prevention of lateral ankle sprains. Design: Cross-sectional study. Setting: Anonymous online survey. Participants: Australian healthcare or athletic workers, registered with an official governing body, involved in the management and/or prevention of lateral ankle sprains. M…	2024		Phys. Ther. Sport
Menadue, C.; Raymond, J.; Kilbreath, S.L.; Refshauge, K.M.; Adams, R.	Reliability of two goniometric methods of measuring active inversion and eversion range of motion at the ankle	Background: Active inversion and eversion ankle range of motion (ROM) is widely used to evaluate treatment effect, however the error associated with the available measurement protocols is unknown. This study aimed to establish the reliability of goniometry as used in clinical practice. Methods: 30 subjects (60 ankles) with a wide variety of ankle conditions participated in this study. Three obser…	2006		BMC Musculoskelet. Disord.	7				10.1186/1471-2474-7-60
Mentiplay, B.F.; Adair, B.; Bower, K.J.; Williams, G.; Tole, G.; Clark, R.A.	Associations between lower limb strength and gait velocity following stroke: A systematic review	Objective: The aim of this systematic review was to identify literature examining associations between isometric strength and gait velocity following stroke. Methods: An electronic search was performed using six online databases. Targeted searching of reference lists of included articles and three relevant journals was also performed. Two independent reviewers identified relevant articles, extrac…	2015		Brain Inj.	29	4	409-422		10.3109/02699052.2014.995231
Menz, H.B.; Gill, T.K.; Taylor, A.W.; Hill, C.L.	Age and gender differences in disabling foot pain using different definitions of the manchester foot pain and disability index	Background: The Manchester Foot Pain and Disability Index (MFPDI) has been used to determine the prevalence of disabling foot pain in several studies, however there is some debate as to which case definition is most appropriate. The objective of this study was to explore age and gender differences in the proportion of people with disabling foot pain using three different case definitions of the M…	2011		BMC Musculoskelet. Disord.	12				10.1186/1471-2474-12-243
Menz, H.B.; Lim, P.Q.X.; Hurn, S.E.; Mickle, K.J.; Buldt, A.K.; Cotchett, M.P.; Roddy, E.; Wluka, A.E.; Erbas, B.; Munteanu, S.E.	Effectiveness of footwear and foot orthoses in reducing medial metatarsophalangeal joint pressure in women with hallux valgus	Background: Hallux valgus is a common condition where the subluxation of the first metatarsophalangeal joint and lateral deviation of the hallux at the interphalangeal joint creates difficulty with footwear fit. Footwear and foot orthoses are commonly prescribed nonsurgical treatments for hallux valgus. Research question: Do extra-width footwear and foot orthoses influence peak pressure at the me…	2024		Gait Posture
Menz, H.B.; Morris, M.E.	Clinical determinants of plantar forces and pressures during walking in older people	The aim of this study was to determine the extent to which clinical tests of structural characteristics of the foot and ankle could account for variation in the magnitude of regional forces and pressures under the foot during walking in older people. Plantar forces and pressures were obtained from 172 older people (53 men, 119 women) aged 62-96 years (mean 80.0, S.D. 6.4) using a floor-mounted re…	2006		Gait Posture	24	2	229-236		10.1016/j.gaitpost.2005.09.002
Menz, H.B.; Williams, C.M.; Lazzarini, P.A.; Gordon, J.; Harrison, C.	Foot, ankle, and leg problems in Australian primary care: consultation patterns, management practices, and costs	Objective: To explore consultation patterns, management practices, and costs of foot, ankle, and leg problems in Australian primary care. Study design: We analyzed data from the Bettering the Evaluation and Care of Health program, April 2000 to March 2016. Foot, ankle, and leg problems were identified using the International Classification of Primary Care, Version 2 PLUS terminology. Data were su…	2024		Fam. Pract.
Mills, K.; Blanch, P.; Chapman, A.R.; McPoil, T.G.; Vicenzino, B.	Foot orthoses and gait: A systematic review and meta-analysis of literature pertaining to potential mechanisms	This article systematically reviews the available literature to improve our understanding of the physiological basis for orthoses under the kinematic, shock attenuation and neuromotor control paradigms. The propositions made under these three paradigms have not been systematically reviewed collectively, and as such, there is no single-point synthesis of this clinically relevant body of evidence a…	2010		Br. J. Sports Med.	44	14	1035-1046		10.1136/bjsm.2009.066977
Mills, K.; Blanch, P.; Vicenzino, B.	Influence of contouring and hardness of foot orthoses on ratings of perceived comfort	Purpose: Comfort is a vital component of orthosis therapy. The purpose of this study was to examine what features of orthoses (design or hardness) influence the perception of comfort by using previously established footwear comfort measures: 100-mm visual analog scale (VAS) and ranking scale. Methods: Twenty subjects were consecutively allocated to two experiments consisting of five sessions of r…	2011		Med. Sci. Sports Exerc.	43	8	1507-1512		10.1249/MSS.0b013e31820e783f
Mittal, R.; Drynan, D.; Harris, I.A.; Naylor, J.M.	Surgical versus non-surgical management of type B ankle fractures with minimal talar shift in adults: a systematic review	Background: This systematic review aims to determine the effectiveness of surgical and non-surgical management for the type B ankle fracture with minimal talar shift. Methods: Two authors independently systematically searched the following databases: MEDLINE, EMBASE and CENTRAL. Only randomized controlled trials were included that evaluated surgical versus non-surgical management of type B ankle …	2018		ANZ J. Surg.	88	11	1123-1128		10.1111/ans.14445
Moiler, K.; Hall, T.; Robinson, K.	The role of fibular tape in the prevention of ankle injury in basketball: A pilot study	Study Design: Prospective nonrandomized controlled trial. Objectives: To determine the effect of fibular repositioning tape (FRT) on incidence and severity of ankle injury. Background: Pain and functional disability is common following ankle sprain and a major problem in sport. A novel method of taping, FRT, which has been described to prevent ankle sprain, requires less tape than traditional met…	2006		J. Orthop. Sports Phys. Ther.	36	9	661-668		10.2519/jospt.2006.2259
Moseley, A.M.; Herbert, R.D.; Nightingale, E.J.; Taylor, D.A.; Evans, T.M.; Robertson, G.J.; Gupta, S.K.; Penn, J.	Passive stretching does not enhance outcomes in patients with plantarflexion contracture after cast immobilization for ankle fracture: A randomized controlled trial	Objective: To compare the efficacy of short- and long-duration passive stretches with a control treatment for the management of plantarflexion contracture after cast immobilization for ankle fracture. Design: Assessor-blinded, randomized controlled trial. Setting: Hospital physical therapy outpatient departments. Participants: Adults with plantarflexion contracture (N=150) after cast immobilizati…	2005		Arch. Phys. Med. Rehabil.	86	6	1118-1126		10.1016/j.apmr.2004.11.017
Munn, J.; Beard, D.J.; Refshauge, K.M.; Lee, R.W.Y.	Do functional-performance tests detect impairment in subjects with ankle instability?	Objective: To determine whether the triple-crossover hop and timed shuttle run are able to discriminate between injured and uninjured limbs in subjects with functional ankle instability. Design and Setting: A comparative study involving the assessment of functional performance, conducted in a university gymnasium. Participants: A volunteer sample of 16 university-age subjects with unilateral func…	2002		J. Sport Rehabil.	11	1	40-50		10.1123/jsr.11.1.40
Munro, D.	Injury patterns and rates amongst students at the National Institute of Circus Arts: An observational study	Despite the ever-growing global participation in circus arts, very little research has been conducted into injuries associated with this physical discipline. To date, no studies have examined the incidence of injuries in circus training institutions and schools. In this study, data were collected over an academic year from all student injury presentations to the physiotherapy staff at one Austral…	2014		Med. Probl. Perform. Artists	29	4	235-240		10.21091/mppa.2014.4046
Munteanu, S.E.; Scott, L.A.; Bonanno, D.R.; Landorf, K.B.; Pizzari, T.; Cook, J.L.; Menz, H.B.	Effectiveness of customised foot orthoses for Achilles tendinopathy: A randomised controlled trial	Aim To evaluate the effectiveness of customised foot orthoses in chronic mid-portion Achilles tendinopathy. Methods This was a participant-blinded, parallel-group randomised controlled trial at a single centre (La Trobe University, Melbourne, Australia). One hundred and forty participants aged 18-55 years with mid-portion Achilles tendinopathy were randomised to receive eccentric calf muscle exer…	2015		Br. J. Sports Med.	49	15	989-994		10.1136/bjsports-2014-093845
Murley, G.S.; Landorf, K.B.; Menz, H.B.	Do foot orthoses change lower limb muscle activity in flat-arched feet towards a pattern observed in normal-arched feet?	Background: One of the hypothesised mechanisms by which foot orthoses obtain their clinical effect is by influencing muscle activity, however previous studies have reported highly variable findings. The aim of this study was to determine whether orthoses change muscle activity in people with flat-arched feet towards a pattern observed in people with normal-arched feet. Methods: Thirty young asymp…	2010		Clin. Biomech.	25	7	728-736		10.1016/j.clinbiomech.2010.05.001
Murphy, M.C.; Green, B.; Sancho Amundarain, I.; de Vos, R.-J.; Rio, E.K.	Are we asking the right questions to people with Achilles tendinopathy? The best questions to distinguish mild versus severe disability to improve your clinical management	Objective: Determine the capacity of individual items on the Tendinopathy Severity Assessment – Achilles (TENDINS-A), Foot and Ankle Outcome Score (FAOS), and Victorian Institute of Sports Assessment – Achilles (VISA-A) to differentiate patients with mild and severe tendon-related disability in order to provide clinicians the best questions when they are consulting patients with Achilles tendinop…	2024		Phys. Ther. Sport
Najafi, B.; Barnica, E.; Wrobel, J.S.; Burns, J.	Dynamic plantar loading index: Understanding the benefit of custom foot orthoses for painful pes cavus	The purpose of this study was to evaluate a new method showing how custom foot orthoses (CFO) improve dynamics of plantar loading. The method is based on the probability distribution of peak pressure time series and is quantified using the Regression Factor (RF). RF is a least square regression slope between the experimentally observed plantar pressure magnitude probability distribution and a mod…	2012		J. Biomech.	45	9	1705-1711		10.1016/j.jbiomech.2012.03.006
Neumann, D.C.; McCurdie, I.M.; Wade, A.J.	A survey of injuries sustained in the game of touch	Three hundred and forty-five Touch football players were retrospectively surveyed to determine the nature and incidence of injuries sustained over a one year period. The definition of injury was that it prevented playing or training for at least one week. A total of 177 injuries were sustained by 117 players who participated in a total of 1043 hours of playing and training each week. The injury r…	1998		J. Sci. Med. Sport	1	4	228-235		10.1016/S1440-2440(09)60006-2
Ng, R.; Broughton, N.; Williams, C.	Measuring Recovery After Ankle Fractures: A Systematic Review of the Psychometric Properties of Scoring Systems	Recovery after ankle fractures places a considerable burden on patients both short and long term. Numerous tools called patient-reported outcome measures (PROMs) have been developed to measure the outcome of ankle fractures. They can assist clinicians to measure the effect, guide intervention, and assess the rate of recovery. We identified and evaluated the psychometric properties of PROMs used i…	2018		J. Foot Ankle Surg.	57	1	149-154		10.1053/j.jfas.2017.08.009
Nix, S.E.; Vicenzino, B.T.; Collins, N.J.; Smith, M.D.	Characteristics of foot structure and footwear associated with hallux valgus: A systematic review	Objective: Factors associated with the development of hallux valgus (HV) are multifactorial and remain unclear. The objective of this systematic review and meta-analysis was to investigate characteristics of foot structure and footwear associated with HV. Design: Electronic databases (Medline, Embase, and CINAHL) were searched to December 2010. Cross-sectional studies with a valid definition of H…	2012		Osteoarthritis Cartilage	20	10	1059-1074		10.1016/j.joca.2012.06.007
Nix, S.E.; Vicenzino, B.T.; Smith, M.D.	Foot pain and functional limitation in healthy adults with hallux valgus: A cross-sectional study	Background: Hallux valgus (HV) is a very common deformity of the first metatarsophalangeal joint that often requires surgical correction. However, the association between structural HV deformity and related foot pain and disability is unclear. Furthermore, no previous studies have investigated concerns about appearance and difficulty with footwear in a population with HV not seeking surgical corr…	2012		BMC Musculoskelet. Disord.	13				10.1186/1471-2474-13-197
Njawaya, M.M.; Moses, B.; Martens, D.; Orchard, J.J.; Driscoll, T.; Negrine, J.; Orchard, J.W.	Ultrasound guidance does not improve the results of shock wave for plantar fasciitis or calcific achilles tendinopathy: A randomized control trial	Objective: To establish whether the use of ultrasound to direct shock waves to the area of greater calcification in calcaneal enthesopathies was more effective than the common procedure of directing shock waves to the point where the patient has the most tenderness. Design: Two-armed nonblinded randomized control trial with allocation concealment. Setting: The Sports Clinic at Sydney University. …	2018		Clin. J. Sport Med.	28	1	21-27		10.1097/JSM.0000000000000430
Nunes, G.S.; Feldkircher, J.M.; Tessarin, B.M.; Bender, P.U.; da Luz, C.M.; de Noronha, M.	Kinesio taping does not improve ankle functional or performance in people with or without ankle injuries: Systematic review and meta-analysis	Objective: To investigate whether Kinesio taping technique, applied to ankles of healthy people as a preventive intervention and people with ankle injuries, is superior to sham or alternative interventions on ankle function. Data Sources: Medline, Embase, Amed, CINAHL, SPORTDiscus, Cochrane Library and Web of Science, from inception to August 2020. Review methods: The terms â€œankleâ€_x009d_ and …	2021		Clin. Rehabil.	35	2	182-199		10.1177/0269215520963846
Oâ€™Sullivan, I.C.; Crossley, K.M.; Kamper, S.J.; van Middelkoop, M.; Vicenzino, B.; Franettovich Smith, M.M.; Menz, H.B.; Smith, A.J.; Tucker, K.; Oâ€™Leary, K.T.; Costa, N.; Collins, N.J.	HAPPi Kneecaps! A double-blind, randomised, parallel group superiority trial investigating the effects of sHoe inserts for adolescents with patellofemoral PaIn: phase II feasibility study	Background: Patellofemoral pain (PFP) affects one-third of adolescents and can persist into adulthood, negatively impacting health and quality of life. Foot orthoses are a recommended treatment for adults with PFP, but have not been evaluated in adolescents. The primary objective was to determine the feasibility of conducting a full-scale randomised controlled trial (RCT) evaluating effects of co…	2021		J. Foot Ankle Res.	14	1			10.1186/s13047-021-00498-0
Obst, S.J.; Barrett, R.S.; Newsham-West, R.	Immediate effect of exercise on Achilles tendon properties: Systematic review	INTRODUCTION: Understanding the mechanical and morphological adaptation of the Achilles tendon (AT) in response to acute exercise could have important implications for athletic performance, injury prevention, and rehabilitation. The purpose of this study was to conduct a systematic review and critical evaluation of the literature to determine the immediate effect of a single bout of exercise on t…	2013		Med. Sci. Sports Exerc.	45	8	1534-1544		10.1249/MSS.0b013e318289d821
Orchard, J.W.; Steet, E.; Massey, A.; Dan, S.; Gardiner, B.; Ibrahim, A.	Long-term safety of using local anesthetic injections in professional rugby league	Background: Local anesthetic pain-killing injections are commonly used by some professional football teams to allow continued play for certain injuries; however, the long-term safety of this practice has not been studied. Hypothesis: The majority of local anesthetic injections administered in professional football are helpful and safe, not leading to long-term sequelae. Study Design: Case series;…	2010		Am. J. Sports Med.	38	11	2259-2266		10.1177/0363546510372796
Osborne, H.R.; Allison, G.T.	Treatment of plantar fasciitis by LowDye taping and iontophoresis: Short term results of a double blinded, randomised, placebo controlled clinical trial of dexamethasone and acetic acid	Objectives: To determine if, in the short term, acetic acid and dexamethasone iontophoresis combined with LowDye (low-Dye) taping are effective in treating the symptoms of plantar fasciitis. Methods: A double blinded, randomised, placebo controlled trial of 31 patients with medial calcaneal origin plantar fasciitis recruited from three sports medicine clinics. All subjects received six treatments…	2006		Br. J. Sports Med.	40	6	545-549		10.1136/bjsm.2005.021758
Osborne, J.W.A.; Menz, H.B.; Whittaker, G.A.; Landorf, K.B.	Muscle function and muscle size differences in people with and without plantar heel pain: A systematic review	BACKGROUND: Plantar heel pain is a common condition, but little is known about the relationship between muscle strength and plantar heel pain. OBJECTIVES: To review the evidence relating to muscle strength in those with and without plantar heel pain. METHODS: We systematically reviewed the literature by searching key databases. Included studies assessed muscle strength (or endurance or size as pr…	2019		J. Orthop. Sports Phys. Ther.	49	12	925-933		10.2519/jospt.2019.8588
Osborne, J.W.A.; Menz, H.B.; Whittaker, G.A.; Landorf, K.B.	Development of a foot and ankle strengthening program for the treatment of plantar heel pain: a Delphi consensus study	Background: People with plantar heel pain (PHP) have reduced foot and ankle muscle function, strength and size, which is frequently treated by muscle strengthening exercises. However, there has been little investigation of what exercises are used and there is no sound evidence base to guide practice. This study aimed to develop a consensus-driven progressive muscle strengthening program for PHP. …	2023		J. Foot Ankle Res.	16	1			10.1186/s13047-023-00668-2
Paoloni, J.A.; Murrell, G.A.C.	Three-year followup study of topical glyceryl trinitrate treatment of chronic noninsertional achilles tendinopathy	Background: Topical glyceryl trinitrate treatment has demonstrated short-term efficacy in chronic noninsertional Achilles tendinopathy. No long-term followup is reported. We aimed to assess if the demonstrated efficacy of this treatment persisted 3 years after discontinuation of therapy. Methods: A follow-up study of 52 patients (68 tendons) treated with 6 months of glyceryl trinitrate therapy or…	2007		Foot Ankle Int.	28	10	1064-1068		10.3113/FAI.2007.1064
Payne, C.; Chuter, V.; Miller, K.	Sensitivity and specificity of the functional hallux limitus test to predict foot function	Functional hallux limitus is an underrecognized entity that generally does not produce symptoms but can result in a variety of compensatory mechanisms that can produce symptoms. Clinically, hallux limitus can be determined by assessing the range of motion available at the first metatarsophalangeal joint while the first ray is prevented from plantarflexing. The aim of this study was to determine t…	2002		J. Am. Podiatr. Med. Assoc.	92	5	269-271		10.7547/87507315-92-5-269
Peiris, W.L.; Cicuttini, F.M.; Hussain, S.M.; Estee, M.M.; Romero, L.; Ranger, T.A.; Fairley, J.L.; McLean, E.C.; Urquhart, D.M.	Is adiposity associated with back and lower limb pain? A systematic review	Background Back and lower limb pain have a major impact on physical function and quality of life. While obesity is a modifiable risk factor for musculoskeletal pain, the role of adiposity is less clear. This systematic review aimed to examine the relationship between both adiposity and its distribution and back and lower limb pain. Methods A systematic search of electronic databases was conducted…	2021		PLoS ONE	16	2021-09-09			10.1371/journal.pone.0256720
Percy, M.L.; Menz, H.B.	Effects of prefabricated foot orthoses and soft insoles on postural stability in professional soccer players	Postural stability is an important component of skilled athletic activity. However, the effects of foot orthoses on stability have not been adequately addressed. This study measured postural sway in 30 asymptomatic professional soccer players in three standing positions and four underfoot conditions. The results revealed that the underfoot condition had no significant effect on sway in the mediol…	2001		J. Am. Podiatr. Med. Assoc.	91	4	194-202		10.7547/87507315-91-4-194
Pourkazemi, F.; Hiller, C.E.; Raymond, J.; Black, D.; Nightingale, E.J.; Refshauge, K.M.	Predictors of recurrent sprains after an index lateral ankle sprain: a longitudinal study	Objective: To explore and identify the predictors of ankle sprain after an index (first) lateral ankle sprain. Design: Prospective cohort study, Level of evidence II. Setting: Musculoskeletal research laboratory at the University of Sydney. Participants: A sample of convenience (70 controls, 30 with an index sprain) was recruited. Methods: Potential predictors of ankle sprain were measured includ…	2018		Physiotherapy	104	4	430-437		10.1016/j.physio.2017.10.004
Pourkazemi, F.; Hiller, C.E.; Raymond, J.; Nightingale, E.J.; Refshauge, K.M.	Predictors of chronic ankle instability after an index lateral ankle sprain: A systematic review	Objectives: To identify the predictors of chronic ankle instability after an index lateral ankle sprain. Design: Systematic review. Methods: The databases of MEDLINE, CINAHL, AMED, Scopus, SPORTDiscus, Embase, Web of Science, PubMed, PEDro, and Cochrane Register of Clinical Trials were searched from the earliest record until May 2013. Prospective studies investigating any potential intrinsic pred…	2014		J. Sci. Med. Sport	17	6	568-573		10.1016/j.jsams.2014.01.005
Quinlan, S.; Fong Yan, A.; Sinclair, P.; Hunt, A.	The evidence for improving balance by strengthening the toe flexor muscles: A systematic review	Background: Poor postural balance in the upright position is strongly correlated to morbidities, such as falls in older adult populations and to lower limb injuries in the younger populations. Good postural balance depends on muscular strength and the integration of neurological and muscular feedback mechanisms throughout the body. Since the interface with the ground is the plantar surface of eac…	2020		Gait Posture	81		56-66		10.1016/j.gaitpost.2020.07.006
Rabusin, C.L.; Menz, H.B.; McClelland, J.A.; Evans, A.M.; Malliaras, P.; Docking, S.I.; Landorf, K.B.; Gerrard, J.M.; Munteanu, S.E.	Efficacy of heel lifts versus calf muscle eccentric exercise for mid-portion Achilles tendinopathy (HEALTHY): A randomised trial	Objective(s) To compare the efficacy of in-shoe heel lifts to calf muscle eccentric exercise in reducing pain and improving function in mid-portion Achilles tendinopathy. Methods This was a parallel-group randomised superiority trial at a single centre (La Trobe University Health Sciences Clinic, Discipline of Podiatry, Melbourne, Victoria, Australia). One hundred participants (52 women and 48 me…	2021		Br. J. Sports Med.	55	9	486-492		10.1136/bjsports-2019-101776
Rabusin, C.L.; Menz, H.B.; McClelland, J.A.; Tan, J.M.; Whittaker, G.A.; Evans, A.M.; Munteanu, S.E.	Effects of heel lifts on lower limb biomechanics and muscle function: A systematic review	Background: Heel lifts, placed inside footwear are recommended for the management of numerous musculoskeletal conditions. Despite the potential therapeutic benefit of heel lifts, the mechanism(s) by which they exert their effects is unclear. The aim of this systematic review was to synthesise reported findings and summarise the effects of heel lifts on lower limb biomechanics and muscle function.…	2019		Gait Posture	69		224-234		10.1016/j.gaitpost.2019.01.023
Radford, J.A.; Burns, J.; Buchbinder, R.; Landorf, K.B.; Cook, C.	Does stretching increase ankle dorsiflexion range of motion? A systematic review	Background: Many lower limb disorders are related to calf muscle tightness and reduced dorsiflexion of the ankle. To treat such disorders, stretches of the calf muscles are commonly prescribed to increase available dorsiflexion of the ankle joint. Hypothesis: To determine the effect of static calf muscle stretching on ankle joint dorsiflexion range of motion. Study design: A systematic review wit…	2006		Br. J. Sports Med.	40	10	870-875		10.1136/bjsm.2006.029348
Radford, J.A.; Landorf, K.B.; Buchbinder, R.; Cook, C.	Effectiveness of low-Dye taping for the short-term treatment of plantar heel pain: A randomised trial	Background: Plantar heel pain is one of the most common musculoskeletal disorders of the foot and ankle. Treatment of the condition is usually conservative, however the effectiveness of many treatments frequently used in clinical practice, including supportive taping of the foot, has not been established. We performed a participant-blinded randomised trial to assess the effectiveness of low-Dye t…	2006		BMC Musculoskelet. Disord.	7				10.1186/1471-2474-7-64
Radford, J.A.; Landorf, K.B.; Buchbinder, R.; Cook, C.	Effectiveness of calf muscle stretching for the short-term treatment of plantar heel pain: A randomised trial	Background. Plantar heel pain is one of the most common musculoskeletal disorders of the foot and ankle. Treatment of the condition is usually conservative, however the effectiveness of many treatments frequently used in clinical practice, including stretching, has not been established. We performed a participant-blinded randomised trial to assess the effectiveness of calf muscle stretching, a co…	2007		BMC Musculoskelet. Disord.	8				10.1186/1471-2474-8-36
Randell, M.; Marsland, D.; Ballard, E.; Forster, B.; Lutz, M.	MRI for high ankle sprains with an unstable syndesmosis: posterior malleolus bone oedema is common and time to scan matters	Purpose: Early clinical examination combined with MRI allows accurate diagnosis of syndesmosis instability after a high ankle sprain. However, patients often present late. The aims of the current study were to describe MRI characteristics associated with syndesmosis instability and to test the hypothesis that MRI patterns would differ according to time from injury. Methods: Over a 5-year period, …	2019		Knee Surg. Sports Traumatol. Arthroscopy	27	9	2890-2897		10.1007/s00167-019-05581-5
Raymond, J.; Nicholson, L.L.; Hiller, C.E.; Refshauge, K.M.	The effect of ankle taping or bracing on proprioception in functional ankle instability: A systematic review and meta-analysis	Objectives: To determine if wearing an ankle brace or taping the ankle, compared to no brace or tape, improves proprioceptive acuity in people with a history of ankle sprain or functional ankle instability. Design: Systematic review and meta-analysis. Methods: Studies using controlled, cross-over designs whereby participants who had sprained their ankle at least once or had functional ankle insta…	2012		J. Sci. Med. Sport	15	5	386-392		10.1016/j.jsams.2012.03.008
Ross, M.H.; Smith, M.; Plinsinga, M.L.; Vicenzino, B.	Self-reported social and activity restrictions accompany local impairments in posterior tibial tendon dysfunction: A systematic review	Background: Posterior tibial tendon dysfunction (PTTD) is a painful, progressive tendinopathy that reportedly predominates in middle-age, overweight women. There is no evidence based guidelines that clinicians can use to guide treatment planning, which leaves clinicians to make decisions on the basis of presenting clinical impairments and self-reported pain and disability. The purpose of this sys…	2018		J. Foot Ankle Res.	11	1			10.1186/s13047-018-0292-z
Ross, M.H.; Smith, M.D.; Mellor, R.; Durbridge, G.; Vicenzino, B.	Clinical tests of tibialis posterior tendinopathy: Are they reliable, and how well are they reflected in structural changes on imaging?	U OBJECTIVE: To determine the reliability of common clinical tests for tibialis posterior tendinopathy (TPT) and to investigate their relationship with grayscale ultrasound findings in individuals who have medial foot/ankle pain. U DESIGN: Prospective cohort. U METHODS: Fifty-two individuals reporting medial foot/ankle pain were clinically examined by 2 physical therapists using 4 clinical tests …	2021		J. Orthop. Sports Phys. Ther.	51	5	253-260		10.2519/jospt.2021.9707
Ross, M.H.; Smith, M.D.; Vicenzino, B.	Characterising tibialis posterior tendinopathy using the International Classification of Functioning, Disability and Health: a cross sectional study	Background: Tibialis posterior tendinopathy (TPT) is characterised by pain around the medial foot/ankle and difficulties weightbearing. Objective: Compare individuals who have TPT with asymptomatic controls across the International Classification of Functioning, Disability and Health (ICF) domains of body structure and function, activity, participation and personal factors. Methods: Twenty-two in…	2023		Braz. J. Phys. Ther.	27	2			10.1016/j.bjpt.2023.100498
Rottigni, S.A.	Peroneal muscle weakness in female basketballers following chronic ankle sprain	Female A-grade basketballers were examined for invertor and evertor muscle strength. Two test groups participated. The injured group were players who had persisting disability following ankle sprains. The control group were players who had never sustained an ankle sprain. Test apparatus was the Orthotron isokinetic dynamometer at contraction speed of 180Â° per second. Trends towards higher invert…	1991		Aust. J. Physiother.	37	4	211-217		10.1016/S0004-9514(14)60541-9
Rowe, P.L.; Bryant, A.L.; Egerton, T.; Paterson, K.L.	External Ankle Support and Ankle Biomechanics in Chronic Ankle Instability: Systematic Review and Meta-Analysis	Objective: To systematically review the literature to determine whether external ankle supports influence ankle biomechanics in participants with chronic ankle instability (CAI) during sport-related tasks. Data Sources: A literature search of MEDLINE, SPORTDiscus, and CINAHL databases was conducted in November 2021. Study Selection: Included studies were randomized crossover or parallel-group con…	2023		J. Athl. Train.	58	2024-08-07	635-647		10.4085/1062-6050-0208.22
Rudzki, S.J.	Injuries in Australian army recruits. Part III: The accuracy of a pretraining orthopedic screen in predicting ultimate injury outcome	Three hundred fifty male recruits were divided into two groups: Walk (N = 170) and Run (N = 180). A physical screen was performed before the commencement of recruit training consisting of a visual assessment of the feet looking for pes planus, pes cavus, and deformities of the toes. Each recruit was also asked if he had sustained any injury in the preceding 2 years. The visual findings and histor…	1997		MIL. MED.	162	7	481-483		10.1093/milmed/162.7.481
Russell, T.G.; Blumke, R.; Richardson, B.; Truter, P.	Telerehabilitation mediated physiotherapy assessment of ankle disorders	Background and Purpose: Musculoskeletal injuries are the most common source of chronic pain and disability. The ankle joint is the most common of these injuries and without adequate rehabilitation function can be severely impaired. Access to physiotherapy rehabilitation services can be limited due to geographical remoteness and a shortage of services in rural and remote areas. Telerehabilitation …	2010		Physiother. Res. Int.	15	3	167-175		10.1002/pri.471
Ryan, L.	Mechanical stability, muscle strength and proprioception in the functionally unstable ankle	Functional instability of the ankle is common following inversion sprain. Factors suggested as causes of this disability include mechanical instability of the talocrural joint, peroneal muscle weakness and motor incoordination due to impaired proprioception. This study documented physical examination characteristics of functionally unstable ankles relevant to these theories. Each ankle of 45 subj…	1994		Aust. J. Physiother.	40	1	41-47		10.1016/S0004-9514(14)60453-0
Sadler, S.; Spink, M.; Lanting, S.; Chuter, V.	A randomised controlled trial investigating the effect of foot orthoses for the treatment of chronic nonspecific low back pain	Objectives: The primary aim was to investigate the effect of prefabricated foot orthoses on pain and function in people with chronic nonspecific low back pain (LBP). Secondary aims were to report on the recruitment rate, adherence to and safety of these interventions, and the relationship between physical activity and pain and function. Design: A two-arm parallel group (intervention vs. control) …	2023		Musculoskelet. Care	21	3	856-864		10.1002/msc.1762
Sawkins, K.; Refshauge, K.; Kilbreath, S.; Raymond, J.	The placebo effect of ankle taping in ankle instability	PURPOSE: Recurrence of ankle sprains is common among athletes. Although ankle taping reduces the risk of injury, the mechanism underlying its effectiveness remains unclear. Anecdotal reports suggest a role of the belief among athletes that taping will protect them from injury. That is, taping may have a placebo effect. The purpose of the present study was to determine whether there was a placebo …	2007		Med. Sci. Sports Exerc.	39	5	781-787		10.1249/MSS.0b013e3180337371
Scharfbillig, R.; Evans, A.M.; Copper, A.W.; Williams, M.; Scutter, S.; Iasiello, H.; Redmond, A.	Criterion validation of four criteria of the foot posture index	The Foot Posture Index is a new multidimensional and multiplanar tool aimed at quantifying the degree of pronation to supination of the foot, comprising eight criteria that sum to produce a final "score" of foot posture. In an initial study involving 31 subjects, angulations measured from dorsoplantar and lateral radiographs were compared with the corresponding Foot Posture Index criteria using S…	2004		J. Am. Podiatr. Med. Assoc.	94	1	31-38		10.7547/87507315-94-1-31
Schiftan, G.S.; Ross, L.A.; Hahne, A.J.	The effectiveness of proprioceptive training in preventing ankle sprains in sporting populations: A systematic review and meta-analysis	Objectives: To systematically summarise the evidence on the effectiveness of proprioceptive training in reducing the incidence and recurrence rates of ankle sprains in the sporting population. Design: A systematic review and meta-analysis of randomised controlled trials. Methods: A computer-based literature search of MEDLINE, EMBASE, CINAHL, SPORTDiscus and PEDro (to October 2013) was conducted. …	2015		J. Sci. Med. Sport	18	3	238-244		10.1016/j.jsams.2014.04.005
Schneiders, A.; Karas, S.	The accuracy of clinical tests in diagnosing ankle ligament injury	Our purpose was to summarize the literature on the diagnostic accuracy and clinical utility of orthopaedic special tests for the talocrual ligaments and to assess the diagnostic accuracy of clinical tests used to diagnose talocrual joint ligament injuries. A systematic search of eight electronic databases was conducted following PRISMA guidelines. Retrieved articles were screened by title, abstra…	2016		Europ. J. Physiother.	18	4	245-253		10.1080/21679169.2016.1213880
Scott, L.A.; Munteanu, S.E.; Menz, H.B.	Effectiveness of Orthotic Devices in the Treatment of Achilles Tendinopathy: A Systematic Review	Orthotic devices such as foot orthoses, splints, taping and bracing are recommended for Achilles tendinopathy (AT). This systematic review was conducted to review the current evidence for the effectiveness of orthotic devices for the treatment of mid-portion or insertional AT. Electronic bibliographic databases (MEDLINE, EMBASE, Current Contents, CINAHL and SPORTDiscus) were searched in May 2014.…	2015		Sports Med.	45	1	95-110		10.1007/s40279-014-0237-z
Searle MOsteo, A.; Spink, M.J.; Chuter, V.H.	Validation of a weight bearing ankle equinus value in older adults with diabetes	Background: Accurate measurement of ankle joint dorsiflexion is clinically important as a restriction has been linked to many foot and ankle pathologies, as well as increased ulcer risk and delayed ulcer healing in people with diabetes. Use of the reliable weight bearing (WB) Lunge test is limited as normal and restricted ranges for WB ankle joint dorsiflexion are not identified. Additionally the…	2018		J. Foot Ankle Res.	11	1			10.1186/s13047-018-0306-x
Searle, A.; Spink, M.J.; Oldmeadow, C.; Chiu, S.; Chuter, V.H.	Calf muscle stretching is ineffective in increasing ankle range of motion or reducing plantar pressures in people with diabetes and ankle equinus: A randomised controlled trial	Background: Limited ankle dorsiflexion, or equinus, is associated with elevated plantar pressures, which have been implicated in the development and non-healing of foot ulcer. A stretching intervention may increase ankle dorsiflexion and reduce plantar pressures in people with diabetes. Methods: Two arm parallel randomised controlled trial from September 2016 to October 2017. Adults with diabetes…	2019		Clin. Biomech.	69		52-57		10.1016/j.clinbiomech.2019.07.005
Semciw, A.I.; Visvalingam, V.N.; Ganderton, C.; Lawrenson, P.; Hodges, P.W.; Kemp, J.; Collins, N.J.	The immediate effect of foot orthoses on gluteal and lower limb muscle activity during overground walking in healthy young adults	Background: Although foot orthoses are often used in the management of lower limb musculoskeletal conditions, their effects on muscle activation is unclear, especially in more proximal segments of the lower limb. Research question: Primary aim: Is there an immediate effect of foot orthoses on gluteal muscle activity during overground walking in healthy young adults? Secondary aim: Is there an imm…	2021		Gait Posture	89		102-108		10.1016/j.gaitpost.2021.07.003
Simondson, D.; Brock, K.; Cotton, S.	Reliability and smallest real difference of the ankle lunge test post ankle fracture	This study aimed to determine the reliability and the smallest real difference of the Ankle Lunge test in an ankle fracture patient population. In the post immobilisation stage of ankle fracture, ankle dorsiflexion is an important measure of progress and outcome. The Ankle Lunge test measures weight bearing dorsiflexion, resulting in negative scores (knee to wall distance) and positive scores (to…	2012		Man. Ther.	17	1	34-38		10.1016/j.math.2011.08.004
Singer, B.J.; Dunne, J.W.; Singer, K.P.; Jegasothy, G.M.; Allison, G.T.	Non-surgical management of ankle contracture following acquired brain injury	Background and purpose: The purpose of this study was to document the outcome of non-surgical management of equinovarus ankle contracture in a cohort of patients with acquired brain injury admitted to a specialist Neurosurgical Rehabilitation Unit. Methods: This prospective descriptive study examined all patients with a new diagnosis of moderate to severe acquired brain injury (Glasgow Coma Scale…	2004		Disabil. Rehabil.	26	6	335-345		10.1080/0963828032000174070
Singer, B.J.; Jegasothy, G.M.; Singer, K.P.; Allison, G.T.; Dunne, J.W.	Incidence of ankle contracture after moderate to severe acquired brain injury	Singer BJ, Jegasothy GM, Singer KP, Allison GT, Dunne JW. Incidence of ankle contracture after moderate to severe acquired brain injury. Arch Phys Med Rehabil 2004;85:1465-9. Objective To examine an adult population undergoing rehabilitation after brain injury to determine the incidence of ankle contracture and factors contributing to the development of this deformity. Design Descriptive study Se…	2004		Arch. Phys. Med. Rehabil.	85	9	1465-1469		10.1016/j.apmr.2003.08.103
Slattery, P.; Wheat, J.; Lizama, L.E.C.; Gastin, P.; Dascombe, B.; Huynh, M.; Middleton, K.	The repeatability of stride time variability, regularity, and long-range correlations	Background: Detrended fluctuation analysis (DFA) and sample entropy (SE) measure the long-term correlations and regularity of gait patterns, respectively, having previously been used to identify participants at risk of falling, previous history of injury, or patients with motor diseases. Since these measures are more sensitive to gait impairment than linear measures (e.g., the standard deviation …	2024		Gait Posture
Sman, A.D.; Hiller, C.E.; Imer, A.; Ocsing, A.; Burns, J.; Refshauge, K.M.	Design and reliability of a novel heel rise test measuring device for plantarflexion endurance	Background. Plantarflexion results from the combined action of the soleus and gastrocnemius muscles in the calf. The heel rise test is commonly used to test calf muscle endurance, function, and performance by a wide variety of professionals; however, no uniform description of the test is available. This paper aims to document the construction and reliability of a novel heel rise test device and m…	2014		BioMed Res. Int.	2014				10.1155/2014/391646
Sman, A.D.; Hiller, C.E.; Rae, K.; Linklater, J.; Black, D.A.; Refshauge, K.M.	Prognosis of ankle syndesmosis injury	Purpose: Ankle syndesmosis injury has been associated with persistent pain and prolonged recovery; however, no predictors of prolonged recovery have been identified. The aims of this study were to establish prognosis for ankle syndesmosis injury compared with a lateral ankle sprain and to explore factors associated with prolonged recovery. Methods: Participants (n = 63) age 21 Â± 3.2 yr, with acu…	2014		Med. Sci. Sports Exerc.	46	4	671-677		10.1249/MSS.0000000000000151
Sman, A.D.; Hiller, C.E.; Rae, K.; Linklater, J.; Morellato, J.; Trist, N.; Nicholson, L.L.; Black, D.A.; Refshauge, K.M.	Predictive factors for ankle syndesmosis injury in football players: A prospective study	Objectives: Up to 25% of all ankle injuries involve the ankle syndesmosis and factors that increase risk have yet to be investigated prospectively. This study aimed to identify predictors of ankle syndesmosis injury in football players. Design: A prospective study. Methods: Rugby Union and Australian Football League players were recruited during 2010. Rugby League and different Rugby Union player…	2014		J. Sci. Med. Sport	17	6	586-590		10.1016/j.jsams.2013.12.009
Sman, A.D.; Hiller, C.E.; Refshauge, K.M.	Diagnostic accuracy of clinical tests for diagnosis of ankle syndesmosis injury: A systematic review	Objectives: To determine the value of clinical tests for accurate diagnosis of ankle syndesmosis injury. Design: Systematic review. Data sources: An electronic database search was conducted (to 6 August 2012) of databases such as: MEDLINE, CINAHL, EMBASE, PubMed and Cochrane Databases. References from identified articles were examined and seven authors of eligible studies were contacted for addit…	2013		Br. J. Sports Med.	47	10	620-628		10.1136/bjsports-2012-091702
Smith, M.D.; Vicenzino, B.; Bahr, R.; Bandholm, T.; Cooke, R.; MendonÃ§a, L.D.M.; Fourchet, F.; Glasgow, P.; Gribble, P.A.; Herrington, L.; Hiller, C.E.; Lee, S.Y.; Macaluso, A.; Meeusen, R.; Owoeye, O.B.A.; Reid, D.; Tassignon, B.; Terada, M.; Thorborg, K.; Verhagen, E.; Verschueren, J.; Wang, D.; Whiteley, R.; Wikstrom, E.A.; Delahunt, E.	Return to sport decisions after an acute lateral ankle sprain injury: Introducing the PAASS framework - An international multidisciplinary consensus	Background Despite being the most commonly incurred sports injury with a high recurrence rate, there are no guidelines to inform return to sport (RTS) decisions following acute lateral ankle sprain injuries. We aimed to develop a list of assessment items to address this gap. Methods We used a three-round Delphi survey approach to develop consensus of opinion among 155 globally diverse health prof…	2021		Br. J. Sports Med.	55	22	1270-1276		10.1136/bjsports-2021-104087
Smith, M.M.F.; Coates, S.S.; Creaby, M.W.	A comparison of rigid tape and exercise, elastic tape and exercise and exercise alone on pain and lower limb function in individuals with exercise related leg pain: A randomised controlled trial	Background: Exercise related leg pain (ERLP) is a common lower limb overuse injury characterised by pain located between the knee and ankle that occurs during activity. The high incidence of the condition, subsequent interference with participation in physical activity and substantial recovery time, highlights a need for effective interventions. Whilst many interventions have been described for t…	2014		BMC Musculoskelet. Disord.	15	1			10.1186/1471-2474-15-328
Smith, R.; Damodaran, A.K.; Swaminathan, S.; Campbell, R.; Barnsley, L.	Hypermobility and sports injuries in junior netball players	Objective: To evaluate the incidence of hypermobility in young female netball players and to determine the relation between hypermobility, previous injuries sustained in netball or other sports, and the use of protective equipment. Methods: Under 16 year old female netball players from a local suburban netball association were assessed for joint hypermobility using the validated Beighton score (0…	2005		Br. J. Sports Med.	39	9	628-631		10.1136/bjsm.2004.015271
Smyth, E.; Waddington, G.; Witchalls, J.; Newman, P.; Weissensteiner, J.; Hughes, S.; Niyonsenga, T.; Drew, M.	Does ankle tape improve proprioception acuity immediately after application and following a netball session? A randomised controlled trial	Objectives: To assess whether ankle tape applied by a Sport and Exercise Physiotherapist (SEP) or self-applied by the athlete results in a change in proprioception and whether it is maintained during a netball session. Design: Randomised controlled trial. Setting: Australian Institute of Sport. Participants: 53 pre-elite netball athletes. Main outcome measures: Athlete proprioception was assessed…	2021		Phys. Ther. Sport	48		20-25		10.1016/j.ptsp.2020.12.010
Soomro, N.; Redrup, D.; Evens, C.; Strasiotto, L.P.; Singh, S.; Lyle, D.; Singh, H.; Ferdinands, R.E.D.; Sanders, R.	Injury rate and patterns of Sydney grade cricketers: A prospective study of injuries in 408 cricketers	background The grade cricket competition, also known as premier cricket, supplies players to the state and national teams in Australia. The players involved are generally high-performing amateur (subelite) club cricketers. However, to date, there is no study on the injury epidemiology of Australian grade cricket. Aim To conduct injury surveillance across all teams playing Sydney Grade Cricket (SG…	2018		Postgrad. Med. J.	94	1114	425-431		10.1785/0220200027
Spink, M.J.; Fotoohabadi, M.R.; Menz, H.B.	Foot and ankle strength assessment using hand-held dynamometry: Reliability and age-related differences	Background: Age-related reduction in lower limb muscle strength has been shown to be related to disability, falls and loss of independence. While there have been a number of studies on age-related changes in muscle strength, they have concentrated on more proximal muscle groups with little research into how ageing affects the muscles of the foot and ankle. Objective: To evaluate the intra- and in…	2010		Gerontology	56	6	525-532		10.1159/000264655
Sprinchorn, A.E.; O'Sullivan, R.; Beischer, A.D.	Transient bone marrow edema of the foot and ankle and its association with reduced systemic bone mineral density	Background: Transient bone marrow edema in the foot and ankle is an uncommon condition that should be distinguished from early avascular necrosis, stress fracture, or bone bruise. The diagnosis is based on the clinical presentation of pain with weightbearing without a history of trauma, combined with typical findings on magnetic resonance imaging. The etiology is not known, but recent case report…	2011		Foot Ankle Int.	32	5	508-512		10.3113/FAI.2011.0508
Stacpoole-Shea, S.; Otago, L.; Payne, W.	Reliability and precision of a static clinical versus a dynamic laboratory method of measurement of the leg and foot on stable and unstable ankles	In the quest to justify current orthotic treatment protocols, there is a trend for clinical practitioners to invest in computer-assisted video gait analysis systems, and rely less on clinical measurement protocols. The aim of the study was to determine the extent to which an experienced clinician would benefit in obtaining precise and reliable measurements by replacing their inexpensive static me…	1997		FOOT	7	3	135-138		10.1016/S0958-2592(97)90023-7
Steinberg, N.; Tirosh, O.; Adams, R.; Karin, J.; Waddington, G.	Does Wearing Textured Insoles during Non-class Time Improve Proprioception in Professional Dancers?	This study sought to determine whether textured insoles inserted in the sports shoes of young dancers improved their inversion and eversion ankle movement discrimination. 26 ballet dancers (14 female, 12 male) from the Australian Ballet School, ages 14-19 years, were divided into 2 groups according to sex and class levels. During the first 4 weeks, the first intervention group (GRP1) was asked to…	2015		Int. J. Sports Med.	36	13	1093-1099		10.1055/s-0035-1554633
Stuelcken, M.C.; Hiller, C.E.; Toohey, L.	Mechanisms of lateral ankle ligament sprains in professional netball: A systematic video analysis	Objectives: To undertake a systematic analysis of 17 medical attention and time-loss lateral ankle ligament sprain (LALS) events from televised Australian professional netball games during the 2020–2023 seasons. Design: Case series. Methods: Three analysts independently assessed the video footage and then convened to review and discuss each case until a consensus was reached. Results: When in pos…	2024		Phys. Ther. Sport
Sullivan, J.; Burns, J.; Adams, R.; Pappas, E.; Crosbie, J.	Musculoskeletal and activity-related factors associated with plantar heel pain	Background: Despite the prevalence and impact of plantar heel pain, its etiology remains poorly understood, and there is no consensus regarding optimum management. The identification of musculoskeletal factors related to the presence of plantar heel pain could lead to the development of better targeted intervention strategies and potentially improve clinical outcomes. The aim of this study was to…	2015		Foot Ankle Int.	36	1	37-45		10.1177/1071100714551021
Tan, J.M.; Auhl, M.; Menz, H.B.; Levinger, P.; Munteanu, S.E.	The effect of Masai Barefoot Technology (MBT) footwear on lower limb biomechanics: A systematic review	This systematic review evaluated the available evidence for the effects of Masai Barefoot Technology (MBT) footwear on lower limb biomechanics during gait. Electronic databases (MEDLINE, EMBASE, CINAHL, SPORTDiscus, and PubMed) were searched in January 2015. Methodological quality of included studies was evaluated using the Quality Index. Standardised mean differences and 95% confidence intervals…	2016		Gait Posture	43		76-86		10.1016/j.gaitpost.2015.10.017
Tan, J.M.; Crossley, K.M.; Vicenzino, B.; Menz, H.B.; Munteanu, S.E.; Collins, N.J.	Age-related differences in foot mobility in individuals with patellofemoral pain	Background: Age-related changes in midfoot mobility have the potential to influence success with foot orthoses intervention in people with patellofemoral pain (PFP). The aim of this study was to determine whether older people with PFP demonstrate less foot mobility than younger adults with PFP. Methods: One hundred ninety four participants (113 (58%) women, age 32 Â± 7years, BMI 25 Â± 4.9kg/m2) w…	2018		J. Foot Ankle Res.	11	1			10.1186/s13047-018-0249-2
Tanamas, S.K.; Wluka, A.E.; Berry, P.; Menz, H.B.; Strauss, B.J.; Davies-Tuck, M.; Proietto, J.; Dixon, J.B.; Jones, G.; Cicuttini, F.M.	Relationship between obesity and foot pain and its association with fat mass, fat distribution, and muscle mass	To examine the relationship between obesity, body composition, and foot pain as assessed by the Manchester Foot Pain and Disability Index (MFPDI). Methods. Subjects 25-62 years of age (n = 136) were recruited as part of a study examining the relationship between obesity and musculoskeletal health. Foot pain was defined as current foot pain and pain in the last month, and an MFPDI score of >1. Bod…	2012		Arthritis Care Res.	64	2	262-268		10.1002/acr.20663
Tavakkoli Oskouei, S.; Malliaras, P.; Hill, K.D.; Clark, R.; Perraton, L.	Evaluating daily physical activity and biomechanical measures using wearable technology in people with Achilles tendinopathy: A descriptive exploratory study	Background: Load management is considered an important factor for prevention and treatment of Achilles tendinopathy. However, little attention has been given to monitoring daily load objectively in this population. Objectives: We aimed to explore patterns in proxies of daily load derived from a six-axis inertial measurement unit (IMU) over a one-week period and the concordance between day-to-day …	2022		Musculoskelet. Sci. Pract.	58				10.1016/j.msksp.2022.102534
Than, C.A.; Seidl, L.A.; Beck, B.R.	Comparative Acceptability of Weightbearing Physical Activity in Sporting Footwear Versus Barefoot in Habitually Shod Individuals	BACKGROUND: Perceived acceptability of barefoot use has largely been ignored in the literature despite its importance to long-term implementation and behavior change. This study aimed to compare the acceptability of undertaking weightbearing physical activities in regular running shoes versus barefoot in habitually shod individuals. METHODS: Healthy young men and women were recruited from the Gol…	2022		J Am Podiatr Med Assoc	112	3			10.7547/20-148
Thompson, C.; Schabrun, S.; Romero, R.; Bialocerkowski, A.; van Dieen, J.; Marshall, P.	Factors Contributing to Chronic Ankle Instability: A Systematic Review and Meta-Analysis of Systematic Reviews	Background: Many factors are thought to contribute to chronic ankle instability (CAI). Multiple systematic reviews have synthesised the available evidence to identify the primary contributing factors. However, readers are now faced with several systematic reviews that present conflicting findings. Objective: The aim of this systematic review and meta-analysis was to establish the statistical sign…	2018		Sports Med.	48	1	189-205		10.1007/s40279-017-0781-4
Trowell, D.; Vicenzino, B.; Saunders, N.; Fox, A.; Bonacci, J.	Effect of Strength Training on Biomechanical and Neuromuscular Variables in Distance Runners: A Systematic Review and Meta-Analysis	Background: Concurrent strength and endurance (CSE) training improves distance running performance more than endurance training alone, but the mechanisms underpinning this phenomenon are unclear. It has been hypothesised that biomechanical or neuromuscular adaptations are responsible for improvements in running performance; however, evidence on this topic has not been synthesised in a review. Obj…	2020		Sports Med.	50	1	133-150		10.1007/s40279-019-01184-9
Vanwanseele, B.; Stuelcken, M.; Greene, A.; Smith, R.	The effect of external ankle support on knee and ankle joint movement and loading in netball players	Objectives: External ankle support has been successfully used to prevent ankle sprains. However, some recent studies have indicated that reducing ankle range of motion can place larger loads on the knee. The aim of this study was to investigate the effect of external ankle support (braces and high-top shoes) on the ankle and knee joint loading during a netball specific landing task. Design: A rep…	2014		J. Sci. Med. Sport	17	5	511-515		10.1016/j.jsams.2013.07.009
Verrall, G.; Schofield, S.; Brustad, T.	Chronic achilles tendinopathy treated with eccentric stretching program	Background: This study assessed the efficacy of a modified eccentric heel-drop program (reduced time and increased duration of stretch) in treating chronic Achilles tendinopathy. Methods: Athletes with at least 12 weeks of symptoms diagnosed clinically as chronic Achilles tendinopathy were enrolled in the study. The only treatment recommended was a 6-week eccentric stretching regimen, with each s…	2011		Foot Ankle Int.	32	9	843-849		10.3113/FAI.2011.0843
Vicenzino, B.; Branjerdporn, M.; Teys, P.; Jordan, K.	Initial changes in posterior talar glide and dorsiflexion of the ankle after mobilization with movement in individuals with recurrent ankle sprain	Study Design: A double-blind randomized crossover experimental study with repeated measures, including a no-treatment control condition. Objective: To evaluate the initial effect of 2 mobilization with movement (MWM) treatment techniques performed in weight bearing and non-weight bearing on posterior talar glide and talocrural dorsiflexion in individuals with recurrent lateral ankle sprain. Backg…	2006		J. Orthop. Sports Phys. Ther.	36	7	464-471		10.2519/jospt.2006.2265
Vicenzino, B.; Collins, N.; Cleland, J.; McPoil, T.	A clinical prediction rule for identifying patients with patellofemoral pain who are likely to benefit from foot orthoses: A preliminary determination	Objective: To develop a clinical prediction rule to identify patients with patellofemoral pain (PFP) who are more likely to benefit from foot orthoses. Design: Posthoc analysis of one treatment arm of a randomised clinical trial. Setting: Single-centre trial in a community setting in Brisbane, Australia. Participants: 42 participants (mean age 27.9 years) with a clinical diagnosis of PFP (median …	2010		Br. J. Sports Med.	44	12	862-866		10.1136/bjsm.2008.052613
Vicenzino, B.; Griffiths, S.R.; Griffiths, L.A.; Hadley, A.	Effect of antipronation tape and temporary orthotic on vertical navicular height before and after exercise	Study Design: A randomized controlled, crossover, within-subjects study evaluating 2 antipronation treatments. Objectives: To investigate the antipronation effect of 2 treatments designed to reduce abnormal pronation, and the effect of an exercise challenge on the treatments. Background: Control of abnormal pronation in order to ameliorate inappropriate stresses on injured soft tissues is frequen…	2000		J. Orthop. Sports Phys. Ther.	30	6	333-339		10.2519/jospt.2000.30.6.333
Waddington, G.; Adams, R.; Jones, A.	Wobble board (ankle disc) training effects on the discrimination of inversion movements	To assess the effect of a five-week training program using a wobble board on discrimination of discrete movements at the ankle, 40 ankles were tested from 20 subjects in a group of elite athletes. Players in a first grade rugby league squad were randomly allocated to either a wobble board training or no-training group. Pre-tests to assess discrimination of inversion movements made while standing …	1999		Aust. J. Physiother.	45	2	95-101		10.1016/S0004-9514(14)60341-X
Wafai, L.; Zayegh, A.; Woulfe, J.; Mahfuzul, S.; Begg, R.	Identification of foot pathologies based on plantar pressure asymmetry	Foot pathologies can negatively influence foot function, consequently impairing gait during daily activity, and severely impacting an individualâ€™s quality of life. These pathologies are often painful and correspond with high or abnormal plantar pressure, which can result in asymmetry in the pressure distribution between the two feet. There is currently no general consensus on the presence of as…	2015		Sensors	15	8	20392-20408		10.3390/s150820392
Walsh, T.P.; Arnold, J.B.; Gill, T.K.; Evans, A.M.; Yaxley, A.; Hill, C.L.; Shanahan, E.M.	Foot pain severity is associated with the ratio of visceral to subcutaneous fat mass, fat-mass index and depression in women	Body composition and poor mental health are risk factors for developing foot pain, but the role of different fat deposits and psychological features related to chronic pain are not well understood. The aim of this study was to investigate the association between body composition, psychological health and foot pain. Eighty-eight women participated in this study: 44 with chronic, disabling foot pai…	2017		Rheumatol. Int.	37	7	1175-1182		10.1007/s00296-017-3743-0
Walsh, T.P.; Butterworth, P.A.; Urquhart, D.M.; Cicuttini, F.M.; Landorf, K.B.; Wluka, A.E.; Michael Shanahan, E.; Menz, H.B.	Increase in body weight over a two-year period is associated with an increase in midfoot pressure and foot pain	Background: There is a well-recognised relationship between body weight, plantar pressures and foot pain, but the temporal association between these factors is unknown. The aim of this study was to investigate the relationships between increasing weight, plantar pressures and foot pain over a two-year period. Methods: Fifty-one participants (33 women and 18 men) completed the two-year longitudina…	2017		J. Foot Ankle Res.	10	1			10.1186/s13047-017-0214-5
Walsh, T.P.; Gill, T.K.; Evans, A.M.; Yaxley, A.; Chisholm, J.A.; Kow, L.; Arnold, J.B.; Shanahan, E.M.	Changes in foot pain, structure and function following bariatric surgery	Background: Bariatric surgery candidates have a high prevalence of foot pain, depression and elevated plantar pressures. There is, however, limited research into how these factors interact pre- and post-surgery. The aims of this study were therefore to investigate the mechanical and non-mechanical factors associated with foot pain severity before, and the change after, surgery. Methods: Bariatric…	2018		J. Foot Ankle Res.	11	1			10.1186/s13047-018-0277-y
Walsh, T.P.; Merlo, G.B.; Rutter, C.; Abell, B.; Platt, S.R.; Arnold, J.B.	Cost-Effectiveness of Interventions for Musculoskeletal Foot and Ankle Conditions: A Systematic Review	Objective: Musculoskeletal conditions of the foot and ankle are common, yet the cost-effectiveness of the variety of treatments available is not well defined. The aim of this systematic review was therefore to identify, appraise, and synthesize the literature pertaining to the cost-effectiveness of interventions for musculoskeletal foot and ankle conditions. Methods: Electronic databases were sea…	2022		Arthritis Care Res.	74	4	626-637		10.1002/acr.24514
Walsh, T.P.; Vasudeva, V.; Sampang, K.; Platt, S.R.	Psychological dysfunction associated with calcaneal fractures	Introduction: The calcaneus is the most commonly fractured hindfoot bone, accounting for over 60% of all tarsal fractures. The aim of this study was to compare the mechanism of injury and psychological health status in patients presenting with calcaneal fractures to an age- and sex-matched control group with ankle fractures. Patients and methods: This retrospective study was undertaken within an …	2021		Injury	52	8	2475-2478		10.1016/j.injury.2021.05.013
Wearing, S.C.; Jones, B.; Horstmann, T.; Robertson, A.	A Method-Comparison Study Highlighting the Disparity between Osseous- and Skin-Based Measures of Foot Mobility	WEARING, S. C., B. JONES, T. HORSTMANN, and A. ROBERTSON. A Method-Comparison Study Highlighting the Disparity between Osseous- and Skin-Based Measures of Foot Mobility. Med. Sci. Sports Exerc., Vol. 56, No. 4, pp. 737- 744, 2024. Purpose: This study examined the validity of standard clinical measures of arch height mobility, midfoot width mobility (MWM), and foot mobility magnitude (FMM) relativ…	2024		Med. Sci. Sports Exerc.
Wearing, S.C.; Smeathers, J.E.; Yates, B.; Sullivan, P.M.; Urry, S.R.; Dubois, P.	Sagittal movement of the medial longitudinal arch is unchanged in plantar fasciitis	Background: Although a lowered medial longitudinal arch has been cited as a causal factor in plantar fasciitis, there is little experimental evidence linking arch motion to the pathogenesis of the condition. This study investigated the sagittal movement of the arch in subjects with and without plantar fasciitis during gait. Methods: Digital fluoroscopy was used to acquire dynamic lateral radiogra…	2004		Med. Sci. Sports Exerc.	36	10	1761-1767		10.1249/01.MSS.0000142297.10881.11
Weerasekara, I.; Deam, H.; Bamborough, N.; Brown, S.; Donnelly, J.; Thorp, N.; Rivett, D.A.	Effect of Mobilisation with Movement (MWM) on clinical outcomes in lateral ankle sprains: A systematic review and meta-analysis	Purpose: To investigate the evidence for the effectiveness of MWM's in isolation for ankle sprains. Materials and methods: Medline, Embase, CINHAL and SPORTDiscuss were searched. Any RCT or cross-over trial assessing adolescents to adults with grade I/II lateral ankle sprains, and treated with any MWM technique was included. Any conservative intervention was chosen as the comparator, and any clin…	2020		Foot	43				10.1016/j.foot.2019.101657
Weerasekara, I.; Osmotherly, P.; Snodgrass, S.; Marquez, J.; de Zoete, R.; Rivett, D.A.	Clinical Benefits of Joint Mobilization on Ankle Sprains: A Systematic Review and Meta-Analysis	Objective: To assess the clinical benefits of joint mobilization for ankle sprains. Data Sources: MEDLINE, MEDLINE In-Process, Embase, AMED, PsycINFO, CINAHL, Cochrane Library, PEDro, Scopus, SPORTDiscus, and Dissertations and Theses were searched from inception to June 2017. Study Selection: Studies investigating humans with grade I or II lateral or medial sprains of the ankle in any pathologic …	2018		Arch. Phys. Med. Rehabil.	99	7	1395-1412.e5		10.1016/j.apmr.2017.07.019
Weerasekara, I.; Osmotherly, P.G.; Snodgrass, S.; Tessier, J.; Rivett, D.A.	Is the fibula positioned anteriorly in weight-bearing in individuals with chronic ankle instability? A case control study	Background: Clinically, a discrepancy of fibular position in relation to the tibia has been proposed as a factor in the persistence of chronic ankle instability (CAI). Previous studies have produced conflicting findings, perhaps due to varying radiological methods and measurement of participants in non-weight-bearing positions. Objectives: To compare normalized-fibular position in weight-bearing …	2021		J. Man. Manip. Ther.	29	3	168-175		10.1080/10669817.2020.1844852
Wegener, C.; Burns, J.; Penkala, S.	Effect of neutral-cushioned running shoes on plantar pressure loading and comfort in athletes with cavus feet: A crossover randomized controlled trial	Background: High injury rates observed in athletes with cavus feet are thought to be associated with elevated plantar pressure loading. Neutral-cushioned running shoes are often recommended to manage and prevent such injuries. Purpose: To investigate in-shoe plantar pressure loading and comfort during running in 2 popular neutral-cushioned running shoes recommended for athletes with cavus feet. S…	2008		Am. J. Sports Med.	36	11	2139-2146		10.1177/0363546508318191
Whittaker, G.A.; Landorf, K.B.; Munteanu, S.E.; Menz, H.B.	Predictors of response to foot orthoses and corticosteroid injection for plantar heel pain	Background: Foot orthoses and corticosteroid injection are common interventions used for plantar heel pain, however few studies have investigated the variables that predict response to these interventions. Methods: Baseline variables (age, weight, height, body mass index (BMI), sex, education, foot pain, foot function, fear-avoidance beliefs and feelings, foot posture, weightbearing ankle dorsifl…	2020		J. Foot Ankle Res.	13	1			10.1186/s13047-020-00428-6
Whittaker, G.A.; Munteanu, S.E.; Menz, H.B.; Gerrard, J.M.; Elzarka, A.; Landorf, K.B.	Effectiveness of foot orthoses versus corticosteroid injection for plantar heel pain: The SoOTHE randomized clinical trial	U BACKGROUND: Plantar heel pain is a common foot complaint that causes significant disability and poorer health-related quality of life. Foot orthoses and corticosteroid injection are effective treatments for plantar heel pain; however, it is unclear whether one is more effective than the other. U OBJECTIVE: The aim of this trial was to compare the effectiveness of foot orthoses and corticosteroi…	2019		J. Orthop. Sports Phys. Ther.	49	7	491-500		10.2519/jospt.2019.8807
Whittaker, G.A.; Munteanu, S.E.; Menz, H.B.; Tan, J.M.; Rabusin, C.L.; Landorf, K.B.	Foot orthoses for plantar heel pain: A systematic review and meta-analysis	Objective To investigate the effectiveness of foot orthoses for pain and function in adults with plantar heel pain. Design Systematic review and meta-analysis. The primary outcome was pain or function categorised by duration of follow-up as short (0 to 6 weeks), medium (7 to 12 weeks) or longer term (13 to 52 weeks). Data sources Medline, CINAHL, SPORTDiscus, Embase and the Cochrane Library from …	2018		Br. J. Sports Med.	52	5	322-328		10.1136/bjsports-2016-097355
Wilkin, E.J.; Hunt, A.; Nightingale, E.J.; Munn, J.; Kilbreath, S.L.; Refshauge, K.M.	Manual testing for ankle instability	Aim: To assess inter-rater reliability of ankle manual tests. We also correlated the manual tests with the Cumberland Ankle Instability Tool (CAIT). Method: One ankle from each of 60 participants was assessed using four different manual tests (anterior drawer in supine and crook lying, talar tilt, inversion tilt). Three different raters, varying in experience, tested each participant. The CAIT qu…	2012		Man. Ther.	17	6	593-596		10.1016/j.math.2012.03.007
Wilson, B.; Bialocerkowski, A.	The effects of kinesiotape applied to the lateral aspect of the ankle: Relevance to ankle sprains - A systematic review	Objective: To identify, evaluate and synthesise evidence on the effect of kinesiotape applied to the lateral aspect of the ankle, through a systematic review of quantitative studies. Data Sources: A search for quantitative studies was undertaken using key terms of "kinesiotape" and "ankle" in seven electronic databases, using the maximum date ranges. Databases included: the Cochrane Library, Cumu…	2015		PLoS ONE	10	6			10.1371/journal.pone.0124214
Witchalls, J.; Blanch, P.; Waddington, G.; Adams, R.	Intrinsic functional deficits associated with increased risk of ankle injuries: A Systematic review with meta-analysis	Background: A history of ankle injury is known to be associated with an increased risk of future injuries. Prevention of a first-time injury to an ankle will also prevent subsequent re-injury; yet these participants are often overlooked in reports of preventive testing. Determining the functional deficits which promote injury risk in all ankles, through studies inclusive of previously injured and…	2012		Br. J. Sports Med.	46	7	515-523		10.1136/bjsports-2011-090137
Witchalls, J.B.; Newman, P.; Waddington, G.; Adams, R.; Blanch, P.	Functional performance deficits associated with ligamentous instability at the ankle	Objectives: To examine whether ankle anterior drawer ligament laxity is associated with deficits in performance testing among otherwise healthy sportspeople. Design: Cross-sectional cohort study. Methods: Eighty-six volunteers from among sports participants at a military academy consented to the use of their pre-participation musculoskeletal screening information for the lower limb, and to an add…	2013		J. Sci. Med. Sport	16	2	89-93		10.1016/j.jsams.2012.05.018
Wojciechowski, E.; Chang, A.Y.; Balassone, D.; Ford, J.; Cheng, T.L.; Little, D.; Menezes, M.P.; Hogan, S.; Burns, J.	Feasibility of designing, manufacturing and delivering 3D printed ankle-foot orthoses: A systematic review	Background: Ankle-foot orthoses (AFO) are prescribed to manage difficulty walking due to foot drop, bony foot deformities and poor balance. Traditional AFOs are handmade using thermoplastic vacuum forming which provides limited design options, is labour-intensive and associated with long wait times. 3D printing has the potential to transform AFO production and health service delivery. The aim of …	2019		J. Foot Ankle Res.	12	1			10.1186/s13047-019-0321-6
Yan, A.F.; Hiller, C.; Smith, R.; Vanwanseele, B.	Effect of Footwear on Dancers: A Systematic Review	Dancers need their feet to be healthy and pain-free; therefore, the footwear they use is of great importance. Footwear has the potential to enhance or restrict movement and impact the dancer's body in various ways. To evaluate the effects of footwear on dancers, in particular the effects on foot motion and injury during dance movements, we undertook a systematic review of the literature. The majo…	2011		J Dance Med Sci	15	2	86-92		10.1177/1089313X1101500205
Yates, B.; White, S.	The Incidence and Risk Factors in the Development of Medial Tibial Stress Syndrome among Naval Recruits	Purpose: To identify the incidence of medial tibial stress syndrome (MTSS) in a group of naval recruits undergoing a 10-week basic training period and to determine potential risk factors. Method: One hundred and twenty-four recruits (84 men and 40 women) were followed prospectively during basic training. Anthropometric and lower limb biomechanical data were recorded at the start of the program al…	2004		Am. J. Sports Med.	32	3	772-780		10.1177/0095399703258776
Yeo, H.K.; Wright, A.	Hypoalgesic effect of a passive accessory mobilisation technique in patients with lateral ankle pain	A randomised, double blind, repeated measures study was conducted to investigate the initial effects of an accessory mobilisation technique applied to the ankle joint in 13 patients with a unilateral sub-acute ankle supination injury. Ankle dorsiflexion range of motion, pressure pain threshold, visual analogue scale rating of pain during functional activity and ankle functional scores were assess…	2011		Man. Ther.	16	4	373-377		10.1016/j.math.2011.01.001
Young, J.L.; Rhon, D.I.; de Zoete, R.M.J.; Cleland, J.A.; Snodgrass, S.J.	The influence of dosing on effect size of exercise therapy for musculoskeletal foot and ankle disorders: a systematic review	Objective: The purpose of this review was to identify doses of exercise therapy associated with greater treatment effect sizes in individuals with common musculoskeletal disorders of the foot and ankle, namely, achilles tendinopathy, ankle sprains and plantar heel pain. Methods: AMED, EMBASE and MEDLINE were searched from 2005 to August 2017 for randomized controlled trials related to exercise fo…	2018		Braz. J. Phys. Ther.	22	1	20-32		10.1016/j.bjpt.2017.10.001
Young, W.; Elias, G.; Power, J.	Effects of static stretching volume and intensity on plantar flexor explosive force production and range of motion	Aim. The aim of the study was to determine the effects of volume and intensity of static stretching in a warm-up on explosive force production and range of motion (ROM) of the plantar flexors. Methods. Twenty subjects performed 5 warm-ups on different days. The warm-ups contained a 5 min treadmill run and various protocols of 30 s static stretches (SS) of the plantar flexors. Stretching involved …	2006		J. Sports Med. Phys. Fitness	46	3	403-411
Zammit, G.V.; Menz, H.; Munteanu, S.E.	Structural factors associated with hallux limitus/rigidus: A systematic review of case control studies	This review of case control studies indicates that several variables pertaining to the structure of the first metatarsophalangeal joint may be associated with hallux limitus/rigidus. These findings have implications for the conservative and surgical treatment of the condition.	2009		J. Orthop. Sports Phys. Ther.	39	10	733-742		10.2519/jospt.2009.3003
